# Supplementary material for: Genome-wide gene expression noise in Escherichia coli is condition-dependent and determined by propagation of noise through the regulatory network
Source: PLoS Biol. 2021 Dec 17;19(12):e3001491. doi: 10.1371/journal.pbio.3001491 (PMC8719677; doi:10.1371/journal.pbio.3001491)
Supplement: S1 Data — (XLSX) [file pbio.3001491.s002.xlsx]

## Sheet: Fig1B
Measurements of promoters above background fluorescence in lactose					Lowerbound fitted values
media	gene	fl_mean	fl_var		media	var	mean
M9 + 0.2% lactose	rnhA	6.08814	0.256799		M9 + 0.2% lactose	0.232536	6.08912
M9 + 0.2% lactose	ygdL	6.08815	0.222207		M9 + 0.2% lactose	0.23297	6.10515
M9 + 0.2% lactose	norR	6.09041	0.27781		M9 + 0.2% lactose	0.233298	6.12118
M9 + 0.2% lactose	hepA	6.09078	0.241144		M9 + 0.2% lactose	0.233526	6.13721
M9 + 0.2% lactose	yciS	6.09369	0.25488		M9 + 0.2% lactose	0.233658	6.15325
M9 + 0.2% lactose	glgB	6.09471	0.275972		M9 + 0.2% lactose	0.233697	6.16928
M9 + 0.2% lactose	ypjD	6.09496	0.233176		M9 + 0.2% lactose	0.233649	6.18531
M9 + 0.2% lactose	yfgB	6.09566	0.20787		M9 + 0.2% lactose	0.233518	6.20134
M9 + 0.2% lactose	frdA	6.09645	0.281928		M9 + 0.2% lactose	0.233307	6.21737
M9 + 0.2% lactose	yidI	6.09684	0.242211		M9 + 0.2% lactose	0.233021	6.23341
M9 + 0.2% lactose	yfhR	6.09722	0.291906		M9 + 0.2% lactose	0.232663	6.24944
M9 + 0.2% lactose	sppA	6.09727	0.2203		M9 + 0.2% lactose	0.232236	6.26547
M9 + 0.2% lactose	sdaA	6.09765	0.280774		M9 + 0.2% lactose	0.231745	6.2815
M9 + 0.2% lactose	yjhI	6.10306	0.269587		M9 + 0.2% lactose	0.231192	6.29754
M9 + 0.2% lactose	ydcR	6.10321	0.227604		M9 + 0.2% lactose	0.23058	6.31357
M9 + 0.2% lactose	yhbP	6.10369	0.241813		M9 + 0.2% lactose	0.229913	6.3296
M9 + 0.2% lactose	yeiC	6.10858	0.268168		M9 + 0.2% lactose	0.229194	6.34563
M9 + 0.2% lactose	priC	6.10878	0.234472		M9 + 0.2% lactose	0.228425	6.36166
M9 + 0.2% lactose	nfo	6.11271	0.221514		M9 + 0.2% lactose	0.227609	6.3777
M9 + 0.2% lactose	ybiJ	6.11293	0.254158		M9 + 0.2% lactose	0.226749	6.39373
M9 + 0.2% lactose	zitB	6.11349	0.26939		M9 + 0.2% lactose	0.225847	6.40976
M9 + 0.2% lactose	ydiY	6.11583	0.360464		M9 + 0.2% lactose	0.224906	6.42579
M9 + 0.2% lactose	metZ	6.11614	0.261239		M9 + 0.2% lactose	0.223927	6.44182
M9 + 0.2% lactose	yhgN	6.11893	0.24325		M9 + 0.2% lactose	0.222914	6.45786
M9 + 0.2% lactose	intZ	6.12224	0.247084		M9 + 0.2% lactose	0.221868	6.47389
M9 + 0.2% lactose	hofM	6.12398	0.270748		M9 + 0.2% lactose	0.220792	6.48992
M9 + 0.2% lactose	deaD	6.1251	0.233056		M9 + 0.2% lactose	0.219687	6.50595
M9 + 0.2% lactose	ydhH	6.1251	0.240232		M9 + 0.2% lactose	0.218555	6.52198
M9 + 0.2% lactose	yfbU	6.12603	0.253495		M9 + 0.2% lactose	0.217398	6.53802
M9 + 0.2% lactose	ycdC	6.12835	0.247989		M9 + 0.2% lactose	0.216218	6.55405
M9 + 0.2% lactose	ynfA	6.1313	0.261892		M9 + 0.2% lactose	0.215017	6.57008
M9 + 0.2% lactose	treB	6.13143	0.342897		M9 + 0.2% lactose	0.213795	6.58611
M9 + 0.2% lactose	poxB	6.13146	0.291452		M9 + 0.2% lactose	0.212556	6.60214
M9 + 0.2% lactose	yfiC	6.13192	0.31063		M9 + 0.2% lactose	0.211299	6.61818
M9 + 0.2% lactose	lysR	6.13361	0.25527		M9 + 0.2% lactose	0.210027	6.63421
M9 + 0.2% lactose	pldA	6.13711	0.229928		M9 + 0.2% lactose	0.208741	6.65024
M9 + 0.2% lactose	udp	6.13831	0.240953		M9 + 0.2% lactose	0.207443	6.66627
M9 + 0.2% lactose	pqiA	6.13912	0.274544		M9 + 0.2% lactose	0.206132	6.6823
M9 + 0.2% lactose	malI	6.13948	0.261737		M9 + 0.2% lactose	0.204812	6.69834
M9 + 0.2% lactose	yfjN	6.14439	0.235681		M9 + 0.2% lactose	0.203482	6.71437
M9 + 0.2% lactose	rfe	6.1444	0.258426		M9 + 0.2% lactose	0.202144	6.7304
M9 + 0.2% lactose	yegW	6.1555	0.232908		M9 + 0.2% lactose	0.2008	6.74643
M9 + 0.2% lactose	cmr	6.15596	0.265605		M9 + 0.2% lactose	0.199449	6.76247
M9 + 0.2% lactose	ymgE	6.15631	0.316801		M9 + 0.2% lactose	0.198093	6.7785
M9 + 0.2% lactose	yhjJ	6.15874	0.269671		M9 + 0.2% lactose	0.196733	6.79453
M9 + 0.2% lactose	yaiZ	6.16141	0.260793		M9 + 0.2% lactose	0.19537	6.81056
M9 + 0.2% lactose	thrU	6.16408	0.296723		M9 + 0.2% lactose	0.194004	6.82659
M9 + 0.2% lactose	ydbD	6.16418	0.273531		M9 + 0.2% lactose	0.192637	6.84263
M9 + 0.2% lactose	ykgD	6.16564	0.25048		M9 + 0.2% lactose	0.191269	6.85866
M9 + 0.2% lactose	ydcA	6.16744	0.259362		M9 + 0.2% lactose	0.1899	6.87469
M9 + 0.2% lactose	yagE	6.16934	0.374715		M9 + 0.2% lactose	0.188533	6.89072
M9 + 0.2% lactose	yccF	6.16975	0.217327		M9 + 0.2% lactose	0.187166	6.90675
M9 + 0.2% lactose	ydfZ	6.17108	0.2676		M9 + 0.2% lactose	0.185802	6.92279
M9 + 0.2% lactose	mpaA	6.17266	0.261741		M9 + 0.2% lactose	0.184439	6.93882
M9 + 0.2% lactose	cybC	6.17672	0.292104		M9 + 0.2% lactose	0.18308	6.95485
M9 + 0.2% lactose	ggt	6.17725	0.237642		M9 + 0.2% lactose	0.181725	6.97088
M9 + 0.2% lactose	nupG	6.17864	0.238979		M9 + 0.2% lactose	0.180373	6.98691
M9 + 0.2% lactose	ampH	6.17878	0.300225		M9 + 0.2% lactose	0.179026	7.00295
M9 + 0.2% lactose	msbB	6.18581	0.276182		M9 + 0.2% lactose	0.177684	7.01898
M9 + 0.2% lactose	ucpA	6.18833	0.240122		M9 + 0.2% lactose	0.176348	7.03501
M9 + 0.2% lactose	fadB	6.18846	0.340578		M9 + 0.2% lactose	0.175017	7.05104
M9 + 0.2% lactose	envY	6.19102	0.269997		M9 + 0.2% lactose	0.173693	7.06707
M9 + 0.2% lactose	ygdQ	6.19289	0.249169		M9 + 0.2% lactose	0.172375	7.08311
M9 + 0.2% lactose	yaeQ	6.19427	0.263669		M9 + 0.2% lactose	0.171064	7.09914
M9 + 0.2% lactose	srlA	6.19608	0.478494		M9 + 0.2% lactose	0.169761	7.11517
M9 + 0.2% lactose	hrpA	6.19627	0.442943		M9 + 0.2% lactose	0.168465	7.1312
M9 + 0.2% lactose	katG	6.19694	0.239316		M9 + 0.2% lactose	0.167177	7.14723
M9 + 0.2% lactose	ycjM	6.20097	0.388384		M9 + 0.2% lactose	0.165898	7.16327
M9 + 0.2% lactose	ycaP	6.20103	0.295329		M9 + 0.2% lactose	0.164627	7.1793
M9 + 0.2% lactose	ghrA	6.20255	0.251091		M9 + 0.2% lactose	0.163364	7.19533
M9 + 0.2% lactose	yqjH	6.20392	0.285601		M9 + 0.2% lactose	0.16211	7.21136
M9 + 0.2% lactose	ybcY	6.20424	0.255414		M9 + 0.2% lactose	0.160866	7.22739
M9 + 0.2% lactose	yhfK	6.21135	0.269891		M9 + 0.2% lactose	0.159631	7.24343
M9 + 0.2% lactose	imp	6.21438	0.620337		M9 + 0.2% lactose	0.158405	7.25946
M9 + 0.2% lactose	rfbA	6.21857	0.282339		M9 + 0.2% lactose	0.157189	7.27549
M9 + 0.2% lactose	ygbI	6.21892	0.299153		M9 + 0.2% lactose	0.155983	7.29152
M9 + 0.2% lactose	yebE	6.21924	0.273657		M9 + 0.2% lactose	0.154787	7.30756
M9 + 0.2% lactose	pinH	6.22334	0.22368		M9 + 0.2% lactose	0.153601	7.32359
M9 + 0.2% lactose	torS	6.22505	0.273335		M9 + 0.2% lactose	0.152425	7.33962
M9 + 0.2% lactose	ylbG	6.2332	0.262629		M9 + 0.2% lactose	0.151259	7.35565
M9 + 0.2% lactose	ycgX	6.23629	0.239147		M9 + 0.2% lactose	0.150104	7.37168
M9 + 0.2% lactose	yneE	6.24035	0.284009		M9 + 0.2% lactose	0.14896	7.38772
M9 + 0.2% lactose	yddW	6.24046	0.274013		M9 + 0.2% lactose	0.147826	7.40375
M9 + 0.2% lactose	yacL	6.24338	0.269598		M9 + 0.2% lactose	0.146702	7.41978
M9 + 0.2% lactose	hdhA	6.24358	0.27266		M9 + 0.2% lactose	0.14559	7.43581
M9 + 0.2% lactose	ynfL	6.24432	0.422329		M9 + 0.2% lactose	0.144488	7.45184
M9 + 0.2% lactose	ynfK	6.24643	0.276365		M9 + 0.2% lactose	0.143397	7.46788
M9 + 0.2% lactose	ycdZ	6.24765	0.294196		M9 + 0.2% lactose	0.142317	7.48391
M9 + 0.2% lactose	ycaK	6.24911	0.240994		M9 + 0.2% lactose	0.141248	7.49994
M9 + 0.2% lactose	yqjC	6.24944	0.301916		M9 + 0.2% lactose	0.14019	7.51597
M9 + 0.2% lactose	ydaQ	6.25085	0.290765		M9 + 0.2% lactose	0.139143	7.532
M9 + 0.2% lactose	cysZ	6.25277	0.270676		M9 + 0.2% lactose	0.138106	7.54804
M9 + 0.2% lactose	hemH	6.25623	0.272091		M9 + 0.2% lactose	0.137081	7.56407
M9 + 0.2% lactose	udk	6.2566	0.305854		M9 + 0.2% lactose	0.136067	7.5801
M9 + 0.2% lactose	sbmC	6.26674	0.302432		M9 + 0.2% lactose	0.135063	7.59613
M9 + 0.2% lactose	mutM	6.26838	0.30073		M9 + 0.2% lactose	0.134071	7.61216
M9 + 0.2% lactose	yigI	6.26868	0.268076		M9 + 0.2% lactose	0.13309	7.6282
M9 + 0.2% lactose	yccR	6.26881	0.264234		M9 + 0.2% lactose	0.132119	7.64423
M9 + 0.2% lactose	ygdR	6.27208	0.251089		M9 + 0.2% lactose	0.131159	7.66026
M9 + 0.2% lactose	pck	6.27481	0.276189		M9 + 0.2% lactose	0.13021	7.67629
M9 + 0.2% lactose	yafC	6.27645	0.252093		M9 + 0.2% lactose	0.129272	7.69232
M9 + 0.2% lactose	serB	6.28224	0.231459		M9 + 0.2% lactose	0.128345	7.70836
M9 + 0.2% lactose	ygeI	6.28227	0.393229		M9 + 0.2% lactose	0.127429	7.72439
M9 + 0.2% lactose	ydiU	6.2846	0.381537		M9 + 0.2% lactose	0.126523	7.74042
M9 + 0.2% lactose	yacG	6.29216	0.293185		M9 + 0.2% lactose	0.125628	7.75645
M9 + 0.2% lactose	yciI	6.29617	0.232811		M9 + 0.2% lactose	0.124743	7.77249
M9 + 0.2% lactose	yliI	6.29662	0.337903		M9 + 0.2% lactose	0.123869	7.78852
M9 + 0.2% lactose	yliG	6.29763	0.399175		M9 + 0.2% lactose	0.123006	7.80455
M9 + 0.2% lactose	yghU	6.3089	0.297821		M9 + 0.2% lactose	0.122153	7.82058
M9 + 0.2% lactose	yhjX	6.30975	0.279683		M9 + 0.2% lactose	0.12131	7.83661
M9 + 0.2% lactose	pspF	6.31025	0.233031		M9 + 0.2% lactose	0.120478	7.85265
M9 + 0.2% lactose	yfeC	6.3104	0.264371		M9 + 0.2% lactose	0.119656	7.86868
M9 + 0.2% lactose	ydiM	6.31205	0.273118		M9 + 0.2% lactose	0.118844	7.88471
M9 + 0.2% lactose	yrbG	6.31392	0.265817		M9 + 0.2% lactose	0.118042	7.90074
M9 + 0.2% lactose	hemB	6.31713	0.292723		M9 + 0.2% lactose	0.11725	7.91677
M9 + 0.2% lactose	ybjJ	6.31923	0.273957		M9 + 0.2% lactose	0.116468	7.93281
M9 + 0.2% lactose	hrpB	6.32107	0.232491		M9 + 0.2% lactose	0.115696	7.94884
M9 + 0.2% lactose	greB	6.3231	0.28821		M9 + 0.2% lactose	0.114934	7.96487
M9 + 0.2% lactose	torR	6.32337	0.276555		M9 + 0.2% lactose	0.114182	7.9809
M9 + 0.2% lactose	abrB	6.32351	0.295394		M9 + 0.2% lactose	0.113439	7.99693
M9 + 0.2% lactose	plsC	6.32598	0.297367		M9 + 0.2% lactose	0.112706	8.01297
M9 + 0.2% lactose	ygaD	6.32635	0.228059		M9 + 0.2% lactose	0.111982	8.029
M9 + 0.2% lactose	yfcE	6.32699	0.284878		M9 + 0.2% lactose	0.111267	8.04503
M9 + 0.2% lactose	murB	6.32856	0.290331		M9 + 0.2% lactose	0.110562	8.06106
M9 + 0.2% lactose	ynfB	6.32862	0.245815		M9 + 0.2% lactose	0.109867	8.07709
M9 + 0.2% lactose	idnK	6.33229	0.256841		M9 + 0.2% lactose	0.10918	8.09313
M9 + 0.2% lactose	yaiW	6.33254	0.350109		M9 + 0.2% lactose	0.108502	8.10916
M9 + 0.2% lactose	ecfG	6.33437	0.396633		M9 + 0.2% lactose	0.107834	8.12519
M9 + 0.2% lactose	add	6.33482	0.426581		M9 + 0.2% lactose	0.107174	8.14122
M9 + 0.2% lactose	pfkB	6.33597	0.353616		M9 + 0.2% lactose	0.106523	8.15725
M9 + 0.2% lactose	ydfA	6.33644	0.252408		M9 + 0.2% lactose	0.105881	8.17329
M9 + 0.2% lactose	mobA	6.33709	0.245264		M9 + 0.2% lactose	0.105248	8.18932
M9 + 0.2% lactose	kefF	6.33804	0.276553		M9 + 0.2% lactose	0.104623	8.20535
M9 + 0.2% lactose	cvpA	6.33859	0.318261		M9 + 0.2% lactose	0.104006	8.22138
M9 + 0.2% lactose	ilvY	6.33887	0.310135		M9 + 0.2% lactose	0.103398	8.23741
M9 + 0.2% lactose	nhaA	6.33978	0.306804		M9 + 0.2% lactose	0.102798	8.25345
M9 + 0.2% lactose	yhiJ	6.34063	0.298771		M9 + 0.2% lactose	0.102206	8.26948
M9 + 0.2% lactose	ydgC	6.34199	0.251193		M9 + 0.2% lactose	0.101623	8.28551
M9 + 0.2% lactose	argG	6.34514	0.23845		M9 + 0.2% lactose	0.101047	8.30154
M9 + 0.2% lactose	ubiG	6.35004	0.275266		M9 + 0.2% lactose	0.10048	8.31758
M9 + 0.2% lactose	yhbQ	6.35141	0.280452		M9 + 0.2% lactose	0.0999198	8.33361
M9 + 0.2% lactose	b1420	6.35787	0.256517		M9 + 0.2% lactose	0.0993677	8.34964
M9 + 0.2% lactose	ygfI	6.36058	0.318385		M9 + 0.2% lactose	0.0988234	8.36567
M9 + 0.2% lactose	btuB	6.36101	0.240592		M9 + 0.2% lactose	0.0982866	8.3817
M9 + 0.2% lactose	yeeA	6.36187	0.306235		M9 + 0.2% lactose	0.0977574	8.39774
M9 + 0.2% lactose	pspB	6.36504	0.279702		M9 + 0.2% lactose	0.0972355	8.41377
M9 + 0.2% lactose	ycfQ	6.36558	0.261175		M9 + 0.2% lactose	0.096721	8.4298
M9 + 0.2% lactose	dgt	6.36643	0.236633		M9 + 0.2% lactose	0.0962137	8.44583
M9 + 0.2% lactose	slyX	6.36685	0.39531		M9 + 0.2% lactose	0.0957135	8.46186
M9 + 0.2% lactose	yneK	6.36709	0.255798		M9 + 0.2% lactose	0.0952205	8.4779
M9 + 0.2% lactose	ung	6.37204	0.252114		M9 + 0.2% lactose	0.0947344	8.49393
M9 + 0.2% lactose	dsbG	6.37338	0.275091		M9 + 0.2% lactose	0.0942552	8.50996
M9 + 0.2% lactose	rhlE	6.37677	0.30609		M9 + 0.2% lactose	0.0937828	8.52599
M9 + 0.2% lactose	yhaH	6.38046	0.377589		M9 + 0.2% lactose	0.0933172	8.54202
M9 + 0.2% lactose	rplL	6.38339	0.345425		M9 + 0.2% lactose	0.0928582	8.55806
M9 + 0.2% lactose	ydeO	6.38556	0.310224		M9 + 0.2% lactose	0.0924057	8.57409
M9 + 0.2% lactose	yehZ	6.38966	0.293997		M9 + 0.2% lactose	0.0919598	8.59012
M9 + 0.2% lactose	dfp	6.39093	0.321636		M9 + 0.2% lactose	0.0915203	8.60615
M9 + 0.2% lactose	helD	6.3919	0.235138		M9 + 0.2% lactose	0.0910871	8.62218
M9 + 0.2% lactose	uvrD	6.39237	0.298412		M9 + 0.2% lactose	0.0906601	8.63822
M9 + 0.2% lactose	yihX	6.39289	0.268802		M9 + 0.2% lactose	0.0902393	8.65425
M9 + 0.2% lactose	pabC	6.39445	0.29058		M9 + 0.2% lactose	0.0898246	8.67028
M9 + 0.2% lactose	dusC	6.39831	0.225668		M9 + 0.2% lactose	0.0894159	8.68631
M9 + 0.2% lactose	cdd	6.40673	0.318992		M9 + 0.2% lactose	0.0890132	8.70234
M9 + 0.2% lactose	syd	6.40851	0.306774		M9 + 0.2% lactose	0.0886163	8.71838
M9 + 0.2% lactose	osmB	6.40876	0.392366		M9 + 0.2% lactose	0.0882251	8.73441
M9 + 0.2% lactose	yfbM	6.40893	0.387512		M9 + 0.2% lactose	0.0878397	8.75044
M9 + 0.2% lactose	nadC	6.40974	0.275384		M9 + 0.2% lactose	0.0874599	8.76647
M9 + 0.2% lactose	uhpA	6.41256	0.225285		M9 + 0.2% lactose	0.0870857	8.78251
M9 + 0.2% lactose	dgoR	6.41349	0.340967		M9 + 0.2% lactose	0.086717	8.79854
M9 + 0.2% lactose	yecH	6.41397	0.281645		M9 + 0.2% lactose	0.0863537	8.81457
M9 + 0.2% lactose	ydgK	6.41433	0.247951		M9 + 0.2% lactose	0.0859957	8.8306
M9 + 0.2% lactose	ampD	6.41571	0.296127		M9 + 0.2% lactose	0.085643	8.84663
M9 + 0.2% lactose	yaiA	6.41969	0.313167		M9 + 0.2% lactose	0.0852954	8.86267
M9 + 0.2% lactose	yaiI	6.42102	0.314334		M9 + 0.2% lactose	0.0849531	8.8787
M9 + 0.2% lactose	bcsE	6.42686	0.327716		M9 + 0.2% lactose	0.0846157	8.89473
M9 + 0.2% lactose	yodB	6.42844	0.254265		M9 + 0.2% lactose	0.0842834	8.91076
M9 + 0.2% lactose	cysQ	6.42857	0.256079		M9 + 0.2% lactose	0.083956	8.92679
M9 + 0.2% lactose	ybaQ	6.43032	0.2415		M9 + 0.2% lactose	0.0836334	8.94283
M9 + 0.2% lactose	iap	6.43038	0.406889		M9 + 0.2% lactose	0.0833157	8.95886
M9 + 0.2% lactose	lgt	6.43397	0.244228		M9 + 0.2% lactose	0.0830026	8.97489
M9 + 0.2% lactose	fepA	6.44126	0.34331		M9 + 0.2% lactose	0.0826943	8.99092
M9 + 0.2% lactose	cca	6.44223	0.246025		M9 + 0.2% lactose	0.0823905	9.00695
M9 + 0.2% lactose	intA	6.44552	0.266806		M9 + 0.2% lactose	0.0820912	9.02299
M9 + 0.2% lactose	csiD	6.45154	0.358081		M9 + 0.2% lactose	0.0817965	9.03902
M9 + 0.2% lactose	ygiF	6.45174	0.250093		M9 + 0.2% lactose	0.0815061	9.05505
M9 + 0.2% lactose	yggM	6.45458	0.281595		M9 + 0.2% lactose	0.0812201	9.07108
M9 + 0.2% lactose	yiiP	6.46522	0.291599		M9 + 0.2% lactose	0.0809384	9.08711
M9 + 0.2% lactose	rfaZ	6.46785	0.296785		M9 + 0.2% lactose	0.0806608	9.10315
M9 + 0.2% lactose	selD	6.46872	0.287198		M9 + 0.2% lactose	0.0803875	9.11918
M9 + 0.2% lactose	aroF	6.47099	0.354043		M9 + 0.2% lactose	0.0801183	9.13521
M9 + 0.2% lactose	yeaH	6.47206	0.323455		M9 + 0.2% lactose	0.0798531	9.15124
M9 + 0.2% lactose	uspG	6.47268	0.28318		M9 + 0.2% lactose	0.0795919	9.16727
M9 + 0.2% lactose	yjbJ	6.47471	0.38499		M9 + 0.2% lactose	0.0793347	9.18331
M9 + 0.2% lactose	yabN	6.47471	0.263036		M9 + 0.2% lactose	0.0790813	9.19934
M9 + 0.2% lactose	pdxY	6.47968	0.261004		M9 + 0.2% lactose	0.0788318	9.21537
M9 + 0.2% lactose	rluB	6.48086	0.328041		M9 + 0.2% lactose	0.078586	9.2314
M9 + 0.2% lactose	polB	6.48236	0.328375		M9 + 0.2% lactose	0.078344	9.24744
M9 + 0.2% lactose	aspA	6.48399	0.256226		M9 + 0.2% lactose	0.0781056	9.26347
M9 + 0.2% lactose	potA	6.48701	0.270556		M9 + 0.2% lactose	0.0778708	9.2795
M9 + 0.2% lactose	ydhS	6.48984	0.304258		M9 + 0.2% lactose	0.0776396	9.29553
M9 + 0.2% lactose	yraR	6.49446	0.349649		M9 + 0.2% lactose	0.0774119	9.31156
M9 + 0.2% lactose	alsR	6.49818	0.283555		M9 + 0.2% lactose	0.0771877	9.3276
M9 + 0.2% lactose	rmuC	6.49926	0.264623		M9 + 0.2% lactose	0.0769669	9.34363
M9 + 0.2% lactose	yqeH	6.49946	0.328751		M9 + 0.2% lactose	0.0767494	9.35966
M9 + 0.2% lactose	elaA	6.49987	0.286724		M9 + 0.2% lactose	0.0765352	9.37569
M9 + 0.2% lactose	idi	6.50356	0.349537		M9 + 0.2% lactose	0.0763243	9.39172
M9 + 0.2% lactose	yeaM	6.50698	0.264563		M9 + 0.2% lactose	0.0761167	9.40776
M9 + 0.2% lactose	prlC	6.50782	0.289849		M9 + 0.2% lactose	0.0759122	9.42379
M9 + 0.2% lactose	gcvP	6.5083	0.259271		M9 + 0.2% lactose	0.0757108	9.43982
M9 + 0.2% lactose	ftsQ	6.50974	0.248698		M9 + 0.2% lactose	0.0755125	9.45585
M9 + 0.2% lactose	cobU	6.51037	0.256123		M9 + 0.2% lactose	0.0753172	9.47188
M9 + 0.2% lactose	hcaT	6.51287	0.260728		M9 + 0.2% lactose	0.0751249	9.48792
M9 + 0.2% lactose	lysU	6.51577	0.289335		M9 + 0.2% lactose	0.0749356	9.50395
M9 + 0.2% lactose	fepB	6.52036	0.305616		M9 + 0.2% lactose	0.0747491	9.51998
M9 + 0.2% lactose	dkgA	6.5219	0.322942		M9 + 0.2% lactose	0.0745655	9.53601
M9 + 0.2% lactose	hsdR	6.52513	0.244628		M9 + 0.2% lactose	0.0743848	9.55204
M9 + 0.2% lactose	rcsA	6.52576	0.418179		M9 + 0.2% lactose	0.0742068	9.56808
M9 + 0.2% lactose	ygcF	6.5272	0.269698		M9 + 0.2% lactose	0.0740315	9.58411
M9 + 0.2% lactose	chaC	6.5277	0.2567		M9 + 0.2% lactose	0.073859	9.60014
M9 + 0.2% lactose	uvrY	6.52841	0.274857		M9 + 0.2% lactose	0.073689	9.61617
M9 + 0.2% lactose	fdhF	6.52923	0.304894		M9 + 0.2% lactose	0.0735217	9.6322
M9 + 0.2% lactose	pepQ	6.53023	0.261051		M9 + 0.2% lactose	0.073357	9.64824
M9 + 0.2% lactose	ygeR	6.5326	0.269695		M9 + 0.2% lactose	0.0731948	9.66427
M9 + 0.2% lactose	yeiE	6.53481	0.270888		M9 + 0.2% lactose	0.0730352	9.6803
M9 + 0.2% lactose	lolB	6.53642	0.290239		M9 + 0.2% lactose	0.0728779	9.69633
M9 + 0.2% lactose	speC	6.53737	0.2368		M9 + 0.2% lactose	0.0727231	9.71236
M9 + 0.2% lactose	ppiA	6.53813	0.251387		M9 + 0.2% lactose	0.0725707	9.7284
M9 + 0.2% lactose	fhlA	6.53963	0.279757		M9 + 0.2% lactose	0.0724207	9.74443
M9 + 0.2% lactose	yiiU	6.54607	0.316963		M9 + 0.2% lactose	0.0722729	9.76046
M9 + 0.2% lactose	yniA	6.54946	0.463052		M9 + 0.2% lactose	0.0721275	9.77649
M9 + 0.2% lactose	ackA	6.55673	0.256624		M9 + 0.2% lactose	0.0719843	9.79253
M9 + 0.2% lactose	yeeI	6.55782	0.242722		M9 + 0.2% lactose	0.0718433	9.80856
M9 + 0.2% lactose	dps	6.55911	0.269845		M9 + 0.2% lactose	0.0717045	9.82459
M9 + 0.2% lactose	nfnB	6.55977	0.295502		M9 + 0.2% lactose	0.0715678	9.84062
M9 + 0.2% lactose	rdoA	6.56024	0.356855		M9 + 0.2% lactose	0.0714333	9.85665
M9 + 0.2% lactose	ydgI	6.5607	0.318514		M9 + 0.2% lactose	0.0713008	9.87269
M9 + 0.2% lactose	fxsA	6.56258	0.21277		M9 + 0.2% lactose	0.0711704	9.88872
M9 + 0.2% lactose	maeB	6.56907	0.265604		M9 + 0.2% lactose	0.0710421	9.90475
M9 + 0.2% lactose	psd	6.57008	0.286025		M9 + 0.2% lactose	0.0709157	9.92078
M9 + 0.2% lactose	trkA	6.57095	0.327934		M9 + 0.2% lactose	0.0707913	9.93681
M9 + 0.2% lactose	yqaB	6.57206	0.254283		M9 + 0.2% lactose	0.0706688	9.95285
M9 + 0.2% lactose	ecfI	6.57228	0.252552		M9 + 0.2% lactose	0.0705482	9.96888
M9 + 0.2% lactose	srlR	6.57281	0.28869		M9 + 0.2% lactose	0.0704295	9.98491
M9 + 0.2% lactose	yoaA	6.57364	0.295046		M9 + 0.2% lactose	0.0703126	10.0009
M9 + 0.2% lactose	xasA	6.58161	0.27344		M9 + 0.2% lactose	0.0701976	10.017
M9 + 0.2% lactose	aldA	6.58258	0.25889		M9 + 0.2% lactose	0.0700843	10.033
M9 + 0.2% lactose	ndh	6.58466	0.238609		M9 + 0.2% lactose	0.0699728	10.049
M9 + 0.2% lactose	yhjK	6.58518	0.262188		M9 + 0.2% lactose	0.069863	10.0651
M9 + 0.2% lactose	yafS	6.58798	0.263813		M9 + 0.2% lactose	0.069755	10.0811
M9 + 0.2% lactose	yqcD	6.58808	0.243992		M9 + 0.2% lactose	0.0696486	10.0971
M9 + 0.2% lactose	fadE	6.59584	0.313028		M9 + 0.2% lactose	0.0695439	10.1132
M9 + 0.2% lactose	valV	6.59815	0.394406		M9 + 0.2% lactose	0.0694408	10.1292
M9 + 0.2% lactose	ydgH	6.59893	0.267237		M9 + 0.2% lactose	0.0693394	10.1452
M9 + 0.2% lactose	pepN	6.59951	0.26721		M9 + 0.2% lactose	0.0692395	10.1613
M9 + 0.2% lactose	yhbT	6.60101	0.258757		M9 + 0.2% lactose	0.0691412	10.1773
M9 + 0.2% lactose	yciK	6.60211	0.229153		M9 + 0.2% lactose	0.0690444	10.1933
M9 + 0.2% lactose	cydD	6.60302	0.27444		M9 + 0.2% lactose	0.0689491	10.2094
M9 + 0.2% lactose	yafV	6.60545	0.353412		M9 + 0.2% lactose	0.0688553	10.2254
M9 + 0.2% lactose	aspU	6.60594	0.291797		M9 + 0.2% lactose	0.068763	10.2414
M9 + 0.2% lactose	ybdG	6.60895	0.312729		M9 + 0.2% lactose	0.0686721	10.2575
M9 + 0.2% lactose	napF	6.61256	0.265246		M9 + 0.2% lactose	0.0685826	10.2735
M9 + 0.2% lactose	ycaO	6.62052	0.257933		M9 + 0.2% lactose	0.0684946	10.2895
M9 + 0.2% lactose	glnA	6.62245	0.266326		M9 + 0.2% lactose	0.0684079	10.3056
M9 + 0.2% lactose	yhhN	6.62553	0.223734		M9 + 0.2% lactose	0.0683226	10.3216
M9 + 0.2% lactose	stpA	6.6272	0.256296		M9 + 0.2% lactose	0.0682386	10.3376
M9 + 0.2% lactose	pheP	6.62924	0.259438		M9 + 0.2% lactose	0.0681559	10.3536
M9 + 0.2% lactose	gntR	6.63032	0.274495		M9 + 0.2% lactose	0.0680745	10.3697
M9 + 0.2% lactose	cusR	6.63037	0.252419		M9 + 0.2% lactose	0.0679944	10.3857
M9 + 0.2% lactose	yaeH	6.63364	0.288136		M9 + 0.2% lactose	0.0679156	10.4017
M9 + 0.2% lactose	yhcF	6.63371	0.503144		M9 + 0.2% lactose	0.0678379	10.4178
M9 + 0.2% lactose	sanA	6.63615	0.273026		M9 + 0.2% lactose	0.0677615	10.4338
M9 + 0.2% lactose	cspG	6.63648	0.286244		M9 + 0.2% lactose	0.0676863	10.4498
M9 + 0.2% lactose	mazE	6.64089	0.334216		M9 + 0.2% lactose	0.0676123	10.4659
M9 + 0.2% lactose	argF	6.64119	0.237169		M9 + 0.2% lactose	0.0675395	10.4819
M9 + 0.2% lactose	mngR	6.64146	0.295945		M9 + 0.2% lactose	0.0674677	10.4979
M9 + 0.2% lactose	ybeL	6.64731	0.291148		M9 + 0.2% lactose	0.0673972	10.514
M9 + 0.2% lactose	dusA	6.64917	0.31379		M9 + 0.2% lactose	0.0673277	10.53
M9 + 0.2% lactose	ycjX	6.64919	0.282732		M9 + 0.2% lactose	0.0672593	10.546
M9 + 0.2% lactose	ybaD	6.65072	0.295322		M9 + 0.2% lactose	0.067192	10.5621
M9 + 0.2% lactose	gltX	6.65196	0.295665		M9 + 0.2% lactose	0.0671257	10.5781
M9 + 0.2% lactose	pgpB	6.65433	0.302296		M9 + 0.2% lactose	0.0670605	10.5941
M9 + 0.2% lactose	ycjZ	6.65467	0.261422		M9 + 0.2% lactose	0.0669963	10.6102
M9 + 0.2% lactose	dcm	6.65628	0.293042		M9 + 0.2% lactose	0.0669331	10.6262
M9 + 0.2% lactose	tolB	6.67165	0.259239		M9 + 0.2% lactose	0.0668709	10.6422
M9 + 0.2% lactose	ompR	6.67398	0.265039		M9 + 0.2% lactose	0.0668097	10.6583
M9 + 0.2% lactose	zntA	6.67677	0.423324		M9 + 0.2% lactose	0.0667494	10.6743
M9 + 0.2% lactose	ybjC	6.67749	0.349269		M9 + 0.2% lactose	0.0666901	10.6903
M9 + 0.2% lactose	arcB	6.68081	0.307389		M9 + 0.2% lactose	0.0666317	10.7064
M9 + 0.2% lactose	ugpB	6.68688	0.393961		M9 + 0.2% lactose	0.0665743	10.7224
M9 + 0.2% lactose	setA	6.68829	0.257585		M9 + 0.2% lactose	0.0665177	10.7384
M9 + 0.2% lactose	cspB	6.69389	0.350368		M9 + 0.2% lactose	0.0664621	10.7544
M9 + 0.2% lactose	menF	6.69437	0.227546		M9 + 0.2% lactose	0.0664073	10.7705
M9 + 0.2% lactose	yajC	6.69551	0.220357		M9 + 0.2% lactose	0.0663534	10.7865
M9 + 0.2% lactose	yohD	6.69861	0.317941		M9 + 0.2% lactose	0.0663003	10.8025
M9 + 0.2% lactose	nrdD	6.70061	0.44632		M9 + 0.2% lactose	0.0662481	10.8186
M9 + 0.2% lactose	ddlA	6.71032	0.247677		M9 + 0.2% lactose	0.0661967	10.8346
M9 + 0.2% lactose	yraM	6.71033	0.263117		M9 + 0.2% lactose	0.066146	10.8506
M9 + 0.2% lactose	yaiP	6.71044	0.383346		M9 + 0.2% lactose	0.0660962	10.8667
M9 + 0.2% lactose	pdxK	6.71259	0.244119		M9 + 0.2% lactose	0.0660472	10.8827
M9 + 0.2% lactose	yciG	6.71495	0.524358		M9 + 0.2% lactose	0.065999	10.8987
M9 + 0.2% lactose	amiC	6.71583	0.252496		M9 + 0.2% lactose	0.0659515	10.9148
M9 + 0.2% lactose	talA	6.71588	0.357462		M9 + 0.2% lactose	0.0659047	10.9308
M9 + 0.2% lactose	grxB	6.71596	0.34292		M9 + 0.2% lactose	0.0658587	10.9468
M9 + 0.2% lactose	yahO	6.72418	0.338655		M9 + 0.2% lactose	0.0658135	10.9629
M9 + 0.2% lactose	pgmI	6.72887	0.347069		M9 + 0.2% lactose	0.0657689	10.9789
M9 + 0.2% lactose	yjdI	6.73116	0.29867		M9 + 0.2% lactose	0.065725	10.9949
M9 + 0.2% lactose	ycaD	6.73245	0.244934		M9 + 0.2% lactose	0.0656819	11.011
M9 + 0.2% lactose	gpt	6.73297	0.267551		M9 + 0.2% lactose	0.0656394	11.027
M9 + 0.2% lactose	ycfS	6.73323	0.253281		M9 + 0.2% lactose	0.0655976	11.043
M9 + 0.2% lactose	lacY	6.73478	0.282134		M9 + 0.2% lactose	0.0655564	11.0591
M9 + 0.2% lactose	yjjJ	6.74057	0.406448		M9 + 0.2% lactose	0.0655159	11.0751
M9 + 0.2% lactose	yggE	6.747	0.322272		M9 + 0.2% lactose	0.065476	11.0911
M9 + 0.2% lactose	lipB	6.74939	0.321614		M9 + 0.2% lactose	0.0654368	11.1072
M9 + 0.2% lactose	yfcG	6.75077	0.278619		M9 + 0.2% lactose	0.0653982	11.1232
M9 + 0.2% lactose	pinE	6.75404	0.240211		M9 + 0.2% lactose	0.0653602	11.1392
M9 + 0.2% lactose	rplY	6.75435	0.206773		M9 + 0.2% lactose	0.0653228	11.1553
M9 + 0.2% lactose	nanT	6.75484	0.387754		M9 + 0.2% lactose	0.0652859	11.1713
M9 + 0.2% lactose	yhbC	6.75521	0.244327		M9 + 0.2% lactose	0.0652497	11.1873
M9 + 0.2% lactose	csiE	6.76052	0.425033		M9 + 0.2% lactose	0.065214	11.2033
M9 + 0.2% lactose	entS	6.7612	0.261784		M9 + 0.2% lactose	0.0651789	11.2194
M9 + 0.2% lactose	nac	6.76357	0.262931		M9 + 0.2% lactose	0.0651444	11.2354
M9 + 0.2% lactose	pepD	6.76512	0.275091		M9 + 0.2% lactose	0.0651104	11.2514
M9 + 0.2% lactose	yihD	6.76661	0.250072		M9 + 0.2% lactose	0.0650769	11.2675
M9 + 0.2% lactose	deoC	6.76774	0.24941		M9 + 0.2% lactose	0.065044	11.2835
M9 + 0.2% lactose	mtr	6.77201	0.282642		M9 + 0.2% lactose	0.0650116	11.2995
M9 + 0.2% lactose	emrE	6.77418	0.234515		M9 + 0.2% lactose	0.0649797	11.3156
M9 + 0.2% lactose	yqeK	6.77431	0.311819		M9 + 0.2% lactose	0.0649483	11.3316
M9 + 0.2% lactose	tpiA	6.7832	0.296631		M9 + 0.2% lactose	0.0649174	11.3476
M9 + 0.2% lactose	ygjR	6.78589	0.264079		M9 + 0.2% lactose	0.064887	11.3637
M9 + 0.2% lactose	gyrB	6.78597	0.290103		M9 + 0.2% lactose	0.0648571	11.3797
M9 + 0.2% lactose	rcsC	6.78627	0.285872		M9 + 0.2% lactose	0.0648276	11.3957
M9 + 0.2% lactose	araF	6.78708	0.351947		M9 + 0.2% lactose	0.0647986	11.4118
M9 + 0.2% lactose	glcC	6.78903	0.262486		M9 + 0.2% lactose	0.0647701	11.4278
M9 + 0.2% lactose	ybhE	6.79015	0.275263		M9 + 0.2% lactose	0.064742	11.4438
M9 + 0.2% lactose	ygiR	6.7911	0.501609		M9 + 0.2% lactose	0.0647144	11.4599
M9 + 0.2% lactose	rrnH	6.7932	0.185857		M9 + 0.2% lactose	0.0646872	11.4759
M9 + 0.2% lactose	dcp	6.79407	0.232319		M9 + 0.2% lactose	0.0646604	11.4919
M9 + 0.2% lactose	purT	6.79485	0.25774		M9 + 0.2% lactose	0.0646341	11.508
M9 + 0.2% lactose	yhgF	6.7953	0.213006		M9 + 0.2% lactose	0.0646081	11.524
M9 + 0.2% lactose	fldB	6.80278	0.231371		M9 + 0.2% lactose	0.0645826	11.54
M9 + 0.2% lactose	ygiH	6.80335	0.243175		M9 + 0.2% lactose	0.0645575	11.5561
M9 + 0.2% lactose	pmrD	6.80707	0.241598		M9 + 0.2% lactose	0.0645328	11.5721
M9 + 0.2% lactose	pth	6.80809	0.25911		M9 + 0.2% lactose	0.0645085	11.5881
M9 + 0.2% lactose	kch	6.80869	0.398867		M9 + 0.2% lactose	0.0644845	11.6041
M9 + 0.2% lactose	ytfQ	6.81955	0.404892		M9 + 0.2% lactose	0.064461	11.6202
M9 + 0.2% lactose	psiE	6.8202	0.307165		M9 + 0.2% lactose	0.0644378	11.6362
M9 + 0.2% lactose	yebG	6.82079	0.26075		M9 + 0.2% lactose	0.064415	11.6522
M9 + 0.2% lactose	ydfH	6.82477	0.294397		M9 + 0.2% lactose	0.0643925	11.6683
M9 + 0.2% lactose	ahpC	6.82571	0.32719		M9 + 0.2% lactose	0.0643704	11.6843
M9 + 0.2% lactose	ybaN	6.82785	0.295712		M9 + 0.2% lactose	0.0643487	11.7003
M9 + 0.2% lactose	yneH	6.82857	0.230633		M9 + 0.2% lactose	0.0643272	11.7164
M9 + 0.2% lactose	galS	6.83172	0.325409		M9 + 0.2% lactose	0.0643062	11.7324
M9 + 0.2% lactose	sscR	6.83516	0.271445		M9 + 0.2% lactose	0.0642854	11.7484
M9 + 0.2% lactose	mlc	6.83517	0.265766		M9 + 0.2% lactose	0.064265	11.7645
M9 + 0.2% lactose	ybfE	6.8408	0.319677		M9 + 0.2% lactose	0.064245	11.7805
M9 + 0.2% lactose	yaiB	6.84371	0.285353		M9 + 0.2% lactose	0.0642252	11.7965
M9 + 0.2% lactose	araJ	6.84746	0.323664		M9 + 0.2% lactose	0.0642057	11.8126
M9 + 0.2% lactose	yhfA	6.85138	0.200581		M9 + 0.2% lactose	0.0641866	11.8286
M9 + 0.2% lactose	deoB	6.85356	0.292068		M9 + 0.2% lactose	0.0641678	11.8446
M9 + 0.2% lactose	gltB	6.85675	0.254887		M9 + 0.2% lactose	0.0641492	11.8607
M9 + 0.2% lactose	yeaT	6.86012	0.222806		M9 + 0.2% lactose	0.064131	11.8767
M9 + 0.2% lactose	yncG	6.86538	0.289841		M9 + 0.2% lactose	0.064113	11.8927
M9 + 0.2% lactose	alsI	6.86864	0.368155		M9 + 0.2% lactose	0.0640953	11.9088
M9 + 0.2% lactose	srmB	6.87218	0.342492		M9 + 0.2% lactose	0.0640779	11.9248
M9 + 0.2% lactose	ushA	6.87491	0.243218		M9 + 0.2% lactose	0.0640608	11.9408
M9 + 0.2% lactose	entC	6.87767	0.443446
M9 + 0.2% lactose	cutA	6.87809	0.340846
M9 + 0.2% lactose	inaA	6.87908	0.34178
M9 + 0.2% lactose	ribE	6.8822	0.22204
M9 + 0.2% lactose	ylcE	6.88355	0.209379
M9 + 0.2% lactose	fadL	6.88487	0.262409
M9 + 0.2% lactose	tolA	6.88671	0.263869
M9 + 0.2% lactose	uxuA	6.88708	0.478982
M9 + 0.2% lactose	ylaB	6.88759	0.365716
M9 + 0.2% lactose	ascG	6.89396	0.245778
M9 + 0.2% lactose	mntR	6.89681	0.303734
M9 + 0.2% lactose	yhbX	6.89815	0.29025
M9 + 0.2% lactose	rhlB	6.89816	0.265255
M9 + 0.2% lactose	yagI	6.89905	0.194532
M9 + 0.2% lactose	ypfJ	6.89933	0.244691
M9 + 0.2% lactose	ykgJ	6.90527	0.229892
M9 + 0.2% lactose	glnB	6.90634	0.232044
M9 + 0.2% lactose	ymjA	6.90934	0.264087
M9 + 0.2% lactose	nrdG	6.90982	0.292375
M9 + 0.2% lactose	pfkA	6.91689	0.283956
M9 + 0.2% lactose	gmr	6.91753	0.216975
M9 + 0.2% lactose	cueR	6.91868	0.249889
M9 + 0.2% lactose	pnp	6.91884	0.216021
M9 + 0.2% lactose	glpD	6.92172	0.270591
M9 + 0.2% lactose	yhhT	6.92396	0.28254
M9 + 0.2% lactose	hslJ	6.92625	0.529754
M9 + 0.2% lactose	dctA	6.92776	0.453426
M9 + 0.2% lactose	glnH	6.93118	0.323097
M9 + 0.2% lactose	racC	6.93335	0.289668
M9 + 0.2% lactose	smtA	6.94111	0.211796
M9 + 0.2% lactose	mdoB	6.94134	0.233751
M9 + 0.2% lactose	coaE	6.94289	0.264145
M9 + 0.2% lactose	ybjP	6.94994	0.289005
M9 + 0.2% lactose	ybjG	6.95148	0.310728
M9 + 0.2% lactose	hdeA	6.95248	0.478865
M9 + 0.2% lactose	yhfG	6.9571	0.409167
M9 + 0.2% lactose	yibK	6.95844	0.339176
M9 + 0.2% lactose	ynfM	6.9601	0.346813
M9 + 0.2% lactose	proB	6.96019	0.193636
M9 + 0.2% lactose	yedQ	6.96132	0.256854
M9 + 0.2% lactose	ybhL	6.96433	0.27621
M9 + 0.2% lactose	ycfR	6.96463	0.399167
M9 + 0.2% lactose	feaR	6.97461	0.273902
M9 + 0.2% lactose	solA	6.97483	0.232256
M9 + 0.2% lactose	aspC	6.97531	0.304002
M9 + 0.2% lactose	glyQ	6.97913	0.20262
M9 + 0.2% lactose	ybaL	6.97971	0.232612
M9 + 0.2% lactose	ygaV	6.98199	0.373546
M9 + 0.2% lactose	ycbB	6.98288	0.281043
M9 + 0.2% lactose	amn	6.9837	0.202461
M9 + 0.2% lactose	polA	6.9847	0.281374
M9 + 0.2% lactose	cysB	6.98544	0.213249
M9 + 0.2% lactose	yfiE	6.99168	0.245716
M9 + 0.2% lactose	ytjB	6.99392	0.2049
M9 + 0.2% lactose	trmE	6.99437	0.332605
M9 + 0.2% lactose	yhcO	6.99658	0.370938
M9 + 0.2% lactose	yiaG	6.99931	0.383765
M9 + 0.2% lactose	ybcW	7.00133	0.315222
M9 + 0.2% lactose	agaR	7.00209	0.263275
M9 + 0.2% lactose	galU	7.00494	0.196376
M9 + 0.2% lactose	yciA	7.00613	0.242986
M9 + 0.2% lactose	pepE	7.01082	0.383238
M9 + 0.2% lactose	dacA	7.01345	0.272105
M9 + 0.2% lactose	lysA	7.01363	0.189305
M9 + 0.2% lactose	mdtK	7.03125	0.359902
M9 + 0.2% lactose	yoaB	7.03445	0.273114
M9 + 0.2% lactose	yjfK	7.03509	0.210929
M9 + 0.2% lactose	tesB	7.03526	0.28073
M9 + 0.2% lactose	rph	7.03538	0.237164
M9 + 0.2% lactose	grxC	7.03695	0.268758
M9 + 0.2% lactose	yddA	7.03833	0.259893
M9 + 0.2% lactose	yneJ	7.03889	0.192965
M9 + 0.2% lactose	ydcM	7.03996	0.219369
M9 + 0.2% lactose	fpr	7.04211	0.216246
M9 + 0.2% lactose	sohA	7.04685	0.247045
M9 + 0.2% lactose	kdtA	7.04837	0.2599
M9 + 0.2% lactose	yajO	7.04881	0.380819
M9 + 0.2% lactose	pyrC	7.04888	0.362717
M9 + 0.2% lactose	ndk	7.05025	0.491011
M9 + 0.2% lactose	yjeB	7.05104	0.280927
M9 + 0.2% lactose	b0656	7.05365	0.338041
M9 + 0.2% lactose	upp	7.05578	0.395737
M9 + 0.2% lactose	rsuA	7.05674	0.247246
M9 + 0.2% lactose	proS	7.05755	0.245032
M9 + 0.2% lactose	yjfQ	7.05889	0.236202
M9 + 0.2% lactose	nudF	7.06095	0.23663
M9 + 0.2% lactose	slp	7.06317	0.689336
M9 + 0.2% lactose	dnaK	7.06416	0.205904
M9 + 0.2% lactose	marC	7.06755	0.245312
M9 + 0.2% lactose	dnaX	7.07315	0.213879
M9 + 0.2% lactose	fucR	7.07442	0.200258
M9 + 0.2% lactose	yiaJ	7.07917	0.232526
M9 + 0.2% lactose	nlpI	7.08181	0.29143
M9 + 0.2% lactose	ybjE	7.08368	0.174983
M9 + 0.2% lactose	b2394	7.08911	0.197947
M9 + 0.2% lactose	tolC	7.09006	0.2224
M9 + 0.2% lactose	yohC	7.09068	0.325989
M9 + 0.2% lactose	nmpC	7.09845	0.334374
M9 + 0.2% lactose	ychH	7.10044	0.321368
M9 + 0.2% lactose	rnd	7.10064	0.268622
M9 + 0.2% lactose	sodA	7.10469	0.365964
M9 + 0.2% lactose	mcrB	7.10796	0.185464
M9 + 0.2% lactose	prpR	7.10817	0.403871
M9 + 0.2% lactose	mgsA	7.10833	0.194469
M9 + 0.2% lactose	ychJ	7.10879	0.196662
M9 + 0.2% lactose	pdxH	7.11115	0.297193
M9 + 0.2% lactose	yhiI	7.11164	0.245407
M9 + 0.2% lactose	yejK	7.11309	0.285584
M9 + 0.2% lactose	ligT	7.11351	0.183962
M9 + 0.2% lactose	pdxB	7.11615	0.284665
M9 + 0.2% lactose	yebO	7.11662	0.337589
M9 + 0.2% lactose	pyrH	7.11704	0.280311
M9 + 0.2% lactose	ydgA	7.11943	0.193627
M9 + 0.2% lactose	crcB	7.1204	0.318913
M9 + 0.2% lactose	pbpG	7.12045	0.353552
M9 + 0.2% lactose	ydjA	7.12567	0.227024
M9 + 0.2% lactose	cysS	7.12961	0.283912
M9 + 0.2% lactose	ppiB	7.13008	0.216077
M9 + 0.2% lactose	ygjH	7.13103	0.290662
M9 + 0.2% lactose	yejA	7.13688	0.278525
M9 + 0.2% lactose	ybhQ	7.14286	0.194358
M9 + 0.2% lactose	ansA	7.14421	0.193082
M9 + 0.2% lactose	pitB	7.14549	0.627492
M9 + 0.2% lactose	yqfA	7.15196	0.373168
M9 + 0.2% lactose	amiA	7.15358	0.29789
M9 + 0.2% lactose	yrbF	7.15361	0.186171
M9 + 0.2% lactose	dcuS	7.15789	0.352585
M9 + 0.2% lactose	yfaY	7.16083	0.241295
M9 + 0.2% lactose	ydhD	7.16256	0.268422
M9 + 0.2% lactose	yrbA	7.16472	0.200773
M9 + 0.2% lactose	dcuA	7.16852	0.271672
M9 + 0.2% lactose	mug	7.17268	0.252413
M9 + 0.2% lactose	ydcK	7.17315	0.307774
M9 + 0.2% lactose	otsB	7.17519	0.372511
M9 + 0.2% lactose	pstS	7.17541	0.290623
M9 + 0.2% lactose	yliE	7.18437	0.253122
M9 + 0.2% lactose	allR	7.18571	0.205682
M9 + 0.2% lactose	uvrA	7.18618	0.271058
M9 + 0.2% lactose	metB	7.18976	0.261994
M9 + 0.2% lactose	rfaQ	7.1905	0.200781
M9 + 0.2% lactose	ydgD	7.1913	0.201721
M9 + 0.2% lactose	ycjK	7.19162	0.256731
M9 + 0.2% lactose	yfbV	7.2001	0.250102
M9 + 0.2% lactose	rssB	7.20182	0.311361
M9 + 0.2% lactose	glpE	7.20326	0.208727
M9 + 0.2% lactose	znuC	7.20532	0.275707
M9 + 0.2% lactose	rluC	7.20654	0.254311
M9 + 0.2% lactose	ydiV	7.20771	0.206001
M9 + 0.2% lactose	gsk	7.20981	0.226706
M9 + 0.2% lactose	tam	7.21048	0.35732
M9 + 0.2% lactose	trpR	7.21621	0.203146
M9 + 0.2% lactose	csdA	7.2174	0.243607
M9 + 0.2% lactose	yddE	7.21771	0.248686
M9 + 0.2% lactose	ycbW	7.22321	0.297817
M9 + 0.2% lactose	yidC	7.22721	0.161724
M9 + 0.2% lactose	hisS	7.2283	0.202034
M9 + 0.2% lactose	paaX	7.22936	0.251491
M9 + 0.2% lactose	rimL	7.23144	0.282211
M9 + 0.2% lactose	alaS	7.23291	0.163601
M9 + 0.2% lactose	ppiC	7.23579	0.247633
M9 + 0.2% lactose	ydcS	7.23808	0.308593
M9 + 0.2% lactose	ytfF	7.2387	0.198278
M9 + 0.2% lactose	aroH	7.24152	0.214514
M9 + 0.2% lactose	ysgA	7.24206	0.257239
M9 + 0.2% lactose	ycgJ	7.24349	0.231574
M9 + 0.2% lactose	ydhO	7.2517	0.23764
M9 + 0.2% lactose	yihU	7.25372	0.344312
M9 + 0.2% lactose	mhpR	7.25925	0.246995
M9 + 0.2% lactose	yjcO	7.26564	0.232378
M9 + 0.2% lactose	yeaZ	7.26669	0.188169
M9 + 0.2% lactose	ybaP	7.26741	0.190603
M9 + 0.2% lactose	tyrP	7.26754	0.218746
M9 + 0.2% lactose	yfjG	7.2709	0.340031
M9 + 0.2% lactose	ybeZ	7.27543	0.204849
M9 + 0.2% lactose	yecM	7.2817	0.165803
M9 + 0.2% lactose	leuS	7.2894	0.267366
M9 + 0.2% lactose	elaB	7.29675	0.330211
M9 + 0.2% lactose	hupA	7.29846	0.209958
M9 + 0.2% lactose	yfiF	7.30151	0.174099
M9 + 0.2% lactose	betT	7.30179	0.187302
M9 + 0.2% lactose	osmE	7.30802	0.342293
M9 + 0.2% lactose	nupC	7.31161	0.160003
M9 + 0.2% lactose	ybjM	7.31214	0.274851
M9 + 0.2% lactose	oxyR	7.32471	0.254146
M9 + 0.2% lactose	oppA	7.32471	0.443876
M9 + 0.2% lactose	fabR	7.3304	0.182425
M9 + 0.2% lactose	hdeD	7.33359	0.403685
M9 + 0.2% lactose	ldhA	7.33416	0.24789
M9 + 0.2% lactose	dacB	7.33449	0.200004
M9 + 0.2% lactose	ftsN	7.33745	0.347961
M9 + 0.2% lactose	yebQ	7.34214	0.207224
M9 + 0.2% lactose	htrL	7.34527	0.189616
M9 + 0.2% lactose	rnt	7.34635	0.173807
M9 + 0.2% lactose	ymcE	7.35201	0.149534
M9 + 0.2% lactose	yegP	7.35473	0.266685
M9 + 0.2% lactose	potF	7.3623	0.234637
M9 + 0.2% lactose	mrp	7.36699	0.2288
M9 + 0.2% lactose	ygeA	7.3672	0.173409
M9 + 0.2% lactose	intF	7.37074	0.229099
M9 + 0.2% lactose	mcrA	7.37613	0.339413
M9 + 0.2% lactose	fur	7.37871	0.200817
M9 + 0.2% lactose	ycbZ	7.3791	0.194986
M9 + 0.2% lactose	ycaN	7.38022	0.180438
M9 + 0.2% lactose	rfaD	7.38421	0.38778
M9 + 0.2% lactose	pldB	7.38437	0.238681
M9 + 0.2% lactose	hemC	7.38581	0.247697
M9 + 0.2% lactose	ybjQ	7.39772	0.200493
M9 + 0.2% lactose	nohB	7.39955	0.175544
M9 + 0.2% lactose	rhtB	7.40246	0.272728
M9 + 0.2% lactose	ydjF	7.40291	0.21075
M9 + 0.2% lactose	dnaQ	7.40516	0.225672
M9 + 0.2% lactose	bolA	7.40644	0.290463
M9 + 0.2% lactose	glnL	7.40981	0.304788
M9 + 0.2% lactose	yggD	7.41016	0.198301
M9 + 0.2% lactose	rpiA	7.41856	0.235961
M9 + 0.2% lactose	rimJ	7.41987	0.154837
M9 + 0.2% lactose	efp	7.42038	0.267809
M9 + 0.2% lactose	ycjL	7.421	0.276692
M9 + 0.2% lactose	ytfL	7.42213	0.202928
M9 + 0.2% lactose	ftsY	7.42515	0.23243
M9 + 0.2% lactose	rssA	7.42586	0.251285
M9 + 0.2% lactose	ftsJ	7.43477	0.22569
M9 + 0.2% lactose	yggH	7.43741	0.174145
M9 + 0.2% lactose	nlpA	7.44063	0.192814
M9 + 0.2% lactose	yohL	7.44084	0.181201
M9 + 0.2% lactose	ybjL	7.44577	0.297685
M9 + 0.2% lactose	xseA	7.4463	0.197524
M9 + 0.2% lactose	lipA	7.44895	0.299266
M9 + 0.2% lactose	yahB	7.45675	0.215805
M9 + 0.2% lactose	yncC	7.4586	0.253045
M9 + 0.2% lactose	uspA	7.4622	0.192108
M9 + 0.2% lactose	dapF	7.46287	0.155955
M9 + 0.2% lactose	yqeG	7.46575	0.217009
M9 + 0.2% lactose	hisJ	7.46982	0.149322
M9 + 0.2% lactose	argC	7.47588	0.158224
M9 + 0.2% lactose	argI	7.4777	0.175438
M9 + 0.2% lactose	yhjR	7.47859	0.291429
M9 + 0.2% lactose	araC	7.48003	0.18903
M9 + 0.2% lactose	ygaZ	7.48008	0.175248
M9 + 0.2% lactose	yfdZ	7.48659	0.202354
M9 + 0.2% lactose	sodC	7.49415	0.28897
M9 + 0.2% lactose	guaC	7.49667	0.344472
M9 + 0.2% lactose	msrA	7.49828	0.217664
M9 + 0.2% lactose	menG	7.49923	0.276838
M9 + 0.2% lactose	yncE	7.50107	0.203401
M9 + 0.2% lactose	ybiV	7.50136	0.258907
M9 + 0.2% lactose	yhcM	7.50324	0.196888
M9 + 0.2% lactose	thiM	7.50628	0.198155
M9 + 0.2% lactose	gst	7.50704	0.218825
M9 + 0.2% lactose	pykF	7.50769	0.23284
M9 + 0.2% lactose	ycdN	7.50949	0.260129
M9 + 0.2% lactose	mqo	7.52464	0.226785
M9 + 0.2% lactose	yrfF	7.52829	0.21318
M9 + 0.2% lactose	yjiX	7.5291	0.20349
M9 + 0.2% lactose	glgS	7.53262	0.382778
M9 + 0.2% lactose	deoR	7.53703	0.184766
M9 + 0.2% lactose	glpX	7.54665	0.221856
M9 + 0.2% lactose	yeeX	7.55003	0.187717
M9 + 0.2% lactose	yaiE	7.55856	0.215916
M9 + 0.2% lactose	yidH	7.55882	0.238046
M9 + 0.2% lactose	ubiX	7.567	0.189251
M9 + 0.2% lactose	yhdN	7.56787	0.24352
M9 + 0.2% lactose	argA	7.57052	0.157737
M9 + 0.2% lactose	yfeY	7.57512	0.180655
M9 + 0.2% lactose	rfbB	7.58058	0.164978
M9 + 0.2% lactose	recA	7.5993	0.337189
M9 + 0.2% lactose	frr	7.60659	0.162367
M9 + 0.2% lactose	yhdA	7.61327	0.197045
M9 + 0.2% lactose	yegE	7.61507	0.217683
M9 + 0.2% lactose	folX	7.61884	0.198256
M9 + 0.2% lactose	yjeI	7.62143	0.167358
M9 + 0.2% lactose	htpG	7.62229	0.145138
M9 + 0.2% lactose	mscL	7.62489	0.29598
M9 + 0.2% lactose	flk	7.6269	0.216024
M9 + 0.2% lactose	ompX	7.64742	0.308934
M9 + 0.2% lactose	yiiQ	7.64855	0.142918
M9 + 0.2% lactose	cbpA	7.66951	0.301229
M9 + 0.2% lactose	ybdL	7.6704	0.151377
M9 + 0.2% lactose	ubiE	7.67897	0.204952
M9 + 0.2% lactose	hda	7.68119	0.201657
M9 + 0.2% lactose	yjbQ	7.69431	0.184505
M9 + 0.2% lactose	uxuR	7.69605	0.288506
M9 + 0.2% lactose	tatE	7.69727	0.153698
M9 + 0.2% lactose	nudE	7.70564	0.220762
M9 + 0.2% lactose	amyA	7.71714	0.225461
M9 + 0.2% lactose	apt	7.71861	0.155395
M9 + 0.2% lactose	hslV	7.72139	0.142854
M9 + 0.2% lactose	shiA	7.72476	0.269072
M9 + 0.2% lactose	yneF	7.72804	0.187277
M9 + 0.2% lactose	yojI	7.73833	0.170902
M9 + 0.2% lactose	slyA	7.74204	0.232989
M9 + 0.2% lactose	rhsD	7.74889	0.292654
M9 + 0.2% lactose	ybjS	7.7498	0.174269
M9 + 0.2% lactose	yhcB	7.74996	0.162883
M9 + 0.2% lactose	yjjK	7.7509	0.168179
M9 + 0.2% lactose	gshA	7.76229	0.161014
M9 + 0.2% lactose	dksA	7.76629	0.170002
M9 + 0.2% lactose	yddM	7.76712	0.274055
M9 + 0.2% lactose	nlpC	7.77092	0.16382
M9 + 0.2% lactose	sthA	7.77312	0.284777
M9 + 0.2% lactose	ppiD	7.78018	0.293925
M9 + 0.2% lactose	nudH	7.78105	0.192856
M9 + 0.2% lactose	trxA	7.78576	0.16151
M9 + 0.2% lactose	prfB	7.78653	0.20148
M9 + 0.2% lactose	ybiS	7.79203	0.232729
M9 + 0.2% lactose	rcsF	7.8059	0.190262
M9 + 0.2% lactose	yhaJ	7.8064	0.180391
M9 + 0.2% lactose	ydcL	7.82083	0.176789
M9 + 0.2% lactose	slyB	7.8226	0.150709
M9 + 0.2% lactose	tufA	7.82261	0.190156
M9 + 0.2% lactose	dppA	7.82592	0.243664
M9 + 0.2% lactose	hipB	7.83108	0.159084
M9 + 0.2% lactose	yjcD	7.83562	0.234041
M9 + 0.2% lactose	yagU	7.84507	0.232457
M9 + 0.2% lactose	lon	7.84603	0.144765
M9 + 0.2% lactose	ycgN	7.84843	0.148136
M9 + 0.2% lactose	rluD	7.85249	0.240986
M9 + 0.2% lactose	kefG	7.85441	0.150011
M9 + 0.2% lactose	exuR	7.85969	0.242834
M9 + 0.2% lactose	rluE	7.86012	0.265625
M9 + 0.2% lactose	serC	7.86276	0.135582
M9 + 0.2% lactose	ileX	7.86589	0.183455
M9 + 0.2% lactose	cyoA	7.86607	0.223937
M9 + 0.2% lactose	atpI	7.87917	0.191641
M9 + 0.2% lactose	yfeA	7.88132	0.189219
M9 + 0.2% lactose	metE	7.88322	0.134647
M9 + 0.2% lactose	ylaC	7.88434	0.269622
M9 + 0.2% lactose	spr	7.88999	0.18188
M9 + 0.2% lactose	rpsA	7.89517	0.269655
M9 + 0.2% lactose	mfd	7.89718	0.157941
M9 + 0.2% lactose	yfdV	7.89742	0.274818
M9 + 0.2% lactose	yfgA	7.90168	0.226856
M9 + 0.2% lactose	metG	7.90515	0.136226
M9 + 0.2% lactose	hcaR	7.90659	0.20185
M9 + 0.2% lactose	rnk	7.9093	0.182496
M9 + 0.2% lactose	uspE	7.90944	0.232764
M9 + 0.2% lactose	nrdH	7.91003	0.346637
M9 + 0.2% lactose	sohB	7.91375	0.157446
M9 + 0.2% lactose	sstT	7.9152	0.172063
M9 + 0.2% lactose	seqA	7.91776	0.14506
M9 + 0.2% lactose	yccA	7.91884	0.163106
M9 + 0.2% lactose	yqiC	7.92742	0.154367
M9 + 0.2% lactose	smpB	7.92747	0.18315
M9 + 0.2% lactose	ybhC	7.92784	0.139368
M9 + 0.2% lactose	ecfD	7.93701	0.160948
M9 + 0.2% lactose	yfcD	7.94149	0.162145
M9 + 0.2% lactose	tig	7.9499	0.137763
M9 + 0.2% lactose	fldA	7.95472	0.161198
M9 + 0.2% lactose	lepA	7.95866	0.149336
M9 + 0.2% lactose	fes	7.96071	0.280011
M9 + 0.2% lactose	yhhM	7.96271	0.161195
M9 + 0.2% lactose	moaA	7.9651	0.206219
M9 + 0.2% lactose	manX	7.96565	0.17445
M9 + 0.2% lactose	glmU	7.97772	0.154226
M9 + 0.2% lactose	uspB	7.9799	0.210871
M9 + 0.2% lactose	ycfD	7.99384	0.2269
M9 + 0.2% lactose	rpoE	8.00279	0.280812
M9 + 0.2% lactose	ycaC	8.00585	0.25256
M9 + 0.2% lactose	clpP	8.00788	0.183062
M9 + 0.2% lactose	ygiU	8.00806	0.398816
M9 + 0.2% lactose	zupT	8.01377	0.19214
M9 + 0.2% lactose	modF	8.01419	0.107334
M9 + 0.2% lactose	pncB	8.0207	0.2291
M9 + 0.2% lactose	ispB	8.02113	0.1784
M9 + 0.2% lactose	icd	8.02699	0.152871
M9 + 0.2% lactose	yaaH	8.02783	0.246524
M9 + 0.2% lactose	ybjN	8.03027	0.192562
M9 + 0.2% lactose	glyA	8.03971	0.212567
M9 + 0.2% lactose	tyrS	8.04628	0.124493
M9 + 0.2% lactose	fhuA	8.05235	0.165913
M9 + 0.2% lactose	metR	8.05281	0.27881
M9 + 0.2% lactose	yciT	8.07334	0.140318
M9 + 0.2% lactose	purM	8.07893	0.180772
M9 + 0.2% lactose	aroP	8.07955	0.143869
M9 + 0.2% lactose	htpX	8.08609	0.141434
M9 + 0.2% lactose	dapA	8.09076	0.145479
M9 + 0.2% lactose	pitA	8.09349	0.209859
M9 + 0.2% lactose	skp	8.09721	0.130829
M9 + 0.2% lactose	rstA	8.10192	0.0991278
M9 + 0.2% lactose	rbsD	8.11513	0.269687
M9 + 0.2% lactose	yeeE	8.11991	0.195863
M9 + 0.2% lactose	yobF	8.12642	0.288741
M9 + 0.2% lactose	ydcX	8.12846	0.295004
M9 + 0.2% lactose	crp	8.13199	0.122328
M9 + 0.2% lactose	yehS	8.14459	0.21337
M9 + 0.2% lactose	artP	8.1503	0.191621
M9 + 0.2% lactose	secM	8.15459	0.204933
M9 + 0.2% lactose	ompT	8.15468	0.132635
M9 + 0.2% lactose	yebR	8.16512	0.178127
M9 + 0.2% lactose	speE	8.17529	0.186885
M9 + 0.2% lactose	gnd	8.17669	0.175911
M9 + 0.2% lactose	lpp	8.19237	0.241965
M9 + 0.2% lactose	yafD	8.19876	0.145912
M9 + 0.2% lactose	yceP	8.19897	0.219199
M9 + 0.2% lactose	guaB	8.20122	0.290343
M9 + 0.2% lactose	thiC	8.20591	0.308534
M9 + 0.2% lactose	ydjN	8.20818	0.135443
M9 + 0.2% lactose	fhuF	8.21364	0.179643
M9 + 0.2% lactose	talB	8.21508	0.167908
M9 + 0.2% lactose	tnaC	8.21553	0.318282
M9 + 0.2% lactose	iscR	8.218	0.179723
M9 + 0.2% lactose	yadR	8.22434	0.181333
M9 + 0.2% lactose	pgi	8.2285	0.163954
M9 + 0.2% lactose	ycgK	8.23164	0.210887
M9 + 0.2% lactose	ssb	8.23347	0.152092
M9 + 0.2% lactose	ftsH	8.23454	0.144198
M9 + 0.2% lactose	yejL	8.23474	0.127703
M9 + 0.2% lactose	dusB	8.2379	0.182941
M9 + 0.2% lactose	def	8.23828	0.197701
M9 + 0.2% lactose	cvrA	8.23969	0.180243
M9 + 0.2% lactose	yeiG	8.24171	0.175678
M9 + 0.2% lactose	cysJ	8.24332	0.144341
M9 + 0.2% lactose	ybeB	8.24404	0.209912
M9 + 0.2% lactose	bfd	8.24651	0.230186
M9 + 0.2% lactose	wrbA	8.24725	0.304171
M9 + 0.2% lactose	xseB	8.24915	0.147686
M9 + 0.2% lactose	clpB	8.25404	0.145799
M9 + 0.2% lactose	yedP	8.27019	0.195394
M9 + 0.2% lactose	yieG	8.30643	0.201415
M9 + 0.2% lactose	aroL	8.31319	0.162764
M9 + 0.2% lactose	sdhC	8.32273	0.22574
M9 + 0.2% lactose	accB	8.3271	0.108669
M9 + 0.2% lactose	osmC	8.32843	0.194011
M9 + 0.2% lactose	cirA	8.33371	0.20489
M9 + 0.2% lactose	focA	8.3383	0.344016
M9 + 0.2% lactose	ihfB	8.33879	0.130612
M9 + 0.2% lactose	msrB	8.34925	0.145497
M9 + 0.2% lactose	yheO	8.35774	0.16427
M9 + 0.2% lactose	ychF	8.36371	0.145659
M9 + 0.2% lactose	rof	8.37061	0.217199
M9 + 0.2% lactose	bioB	8.3826	0.308823
M9 + 0.2% lactose	smpA	8.39672	0.140177
M9 + 0.2% lactose	yhiD	8.39752	0.104816
M9 + 0.2% lactose	cysP	8.40079	0.10698
M9 + 0.2% lactose	yafL	8.40501	0.17192
M9 + 0.2% lactose	yedW	8.41356	0.134744
M9 + 0.2% lactose	pspE	8.41681	0.311473
M9 + 0.2% lactose	folA	8.43023	0.141819
M9 + 0.2% lactose	fdoG	8.43368	0.158095
M9 + 0.2% lactose	yadF	8.43459	0.139698
M9 + 0.2% lactose	proQ	8.4397	0.154689
M9 + 0.2% lactose	ptsG	8.45602	0.180465
M9 + 0.2% lactose	trmU	8.483	0.198181
M9 + 0.2% lactose	cfa	8.48473	0.25438
M9 + 0.2% lactose	lpd	8.49597	0.191257
M9 + 0.2% lactose	folE	8.49707	0.137115
M9 + 0.2% lactose	ybiH	8.50459	0.233683
M9 + 0.2% lactose	gmk	8.50571	0.280566
M9 + 0.2% lactose	ypeA	8.50581	0.123214
M9 + 0.2% lactose	serX	8.52134	0.530399
M9 + 0.2% lactose	corA	8.53125	0.120772
M9 + 0.2% lactose	cspA	8.53375	0.162717
M9 + 0.2% lactose	lacI	8.53725	0.159953
M9 + 0.2% lactose	rpmE	8.5426	0.304412
M9 + 0.2% lactose	secE	8.54464	0.124552
M9 + 0.2% lactose	yhhQ	8.55871	0.138071
M9 + 0.2% lactose	yiaF	8.56404	0.164775
M9 + 0.2% lactose	gadB	8.57755	0.721196
M9 + 0.2% lactose	ycgE	8.60352	0.179056
M9 + 0.2% lactose	rob	8.64745	0.25331
M9 + 0.2% lactose	acpP	8.65393	0.120722
M9 + 0.2% lactose	bax	8.67448	0.142945
M9 + 0.2% lactose	ykgM	8.67581	0.463904
M9 + 0.2% lactose	ppa	8.68539	0.152965
M9 + 0.2% lactose	crl	8.69524	0.122458
M9 + 0.2% lactose	yfgH	8.69826	0.219078
M9 + 0.2% lactose	metA	8.70796	0.130996
M9 + 0.2% lactose	pntA	8.71965	0.10536
M9 + 0.2% lactose	dinJ	8.7358	0.154816
M9 + 0.2% lactose	argW	8.75946	0.258053
M9 + 0.2% lactose	mscS	8.76151	0.231425
M9 + 0.2% lactose	lacZ	8.76399	0.115944
M9 + 0.2% lactose	metF	8.79564	0.141044
M9 + 0.2% lactose	dmsA	8.80617	0.1574
M9 + 0.2% lactose	evgA	8.81381	0.196215
M9 + 0.2% lactose	minC	8.8273	0.146439
M9 + 0.2% lactose	ydgL	8.84386	0.142527
M9 + 0.2% lactose	rpoH	8.88812	0.231015
M9 + 0.2% lactose	uspF	8.88876	0.217679
M9 + 0.2% lactose	mglB	8.90366	0.228714
M9 + 0.2% lactose	cytR	8.91605	0.142068
M9 + 0.2% lactose	yahM	8.93468	0.190546
M9 + 0.2% lactose	phoH	8.9351	0.209167
M9 + 0.2% lactose	slyD	8.95339	0.170469
M9 + 0.2% lactose	cld	8.97686	0.173985
M9 + 0.2% lactose	ribB	8.98485	0.12947
M9 + 0.2% lactose	iaaA	8.99514	0.112867
M9 + 0.2% lactose	yajG	9.00982	0.0940033
M9 + 0.2% lactose	cyaA	9.01733	0.184409
M9 + 0.2% lactose	cysK	9.01823	0.109642
M9 + 0.2% lactose	codB	9.03864	0.356018
M9 + 0.2% lactose	asnS	9.04705	0.105595
M9 + 0.2% lactose	panD	9.05448	0.137575
M9 + 0.2% lactose	znuA	9.08605	0.185946
M9 + 0.2% lactose	gadW	9.09477	0.290505
M9 + 0.2% lactose	mltD	9.12781	0.139816
M9 + 0.2% lactose	pheM	9.18837	0.116278
M9 + 0.2% lactose	hupB	9.21014	0.0831224
M9 + 0.2% lactose	yejG	9.22527	0.18293
M9 + 0.2% lactose	serW	9.27595	0.20992
M9 + 0.2% lactose	rpsO	9.28199	0.302529
M9 + 0.2% lactose	ilvC	9.29568	0.12173
M9 + 0.2% lactose	fliY	9.30319	0.130714
M9 + 0.2% lactose	aqpZ	9.30637	0.178925
M9 + 0.2% lactose	cspD	9.30997	0.145157
M9 + 0.2% lactose	gatY	9.32773	0.119229
M9 + 0.2% lactose	ymcC	9.35104	0.196131
M9 + 0.2% lactose	yrbL	9.3885	0.137994
M9 + 0.2% lactose	rmf	9.40093	0.13645
M9 + 0.2% lactose	infA	9.41529	0.167223
M9 + 0.2% lactose	hisL	9.41625	0.10126
M9 + 0.2% lactose	adhE	9.42876	0.187914
M9 + 0.2% lactose	tonB	9.43653	0.136475
M9 + 0.2% lactose	pyrB	9.4582	0.505384
M9 + 0.2% lactose	ycbK	9.47845	0.126317
M9 + 0.2% lactose	rpsU	9.49912	0.153573
M9 + 0.2% lactose	rpsB	9.52873	0.158591
M9 + 0.2% lactose	asd	9.54969	0.0849652
M9 + 0.2% lactose	galE	9.56195	0.102947
M9 + 0.2% lactose	ybgI	9.6017	0.113336
M9 + 0.2% lactose	yifE	9.68011	0.102078
M9 + 0.2% lactose	serA	9.68161	0.119619
M9 + 0.2% lactose	pheL	9.71712	0.109638
M9 + 0.2% lactose	dsrA	9.88241	0.124589
M9 + 0.2% lactose	rpmB	9.94102	0.118997
M9 + 0.2% lactose	ilvL	10.0456	0.112663
M9 + 0.2% lactose	ompC	10.0721	0.210071
M9 + 0.2% lactose	rpsJ	10.0885	0.117199
M9 + 0.2% lactose	rpsP	10.0946	0.0884951
M9 + 0.2% lactose	rrnA	10.1207	0.135295
M9 + 0.2% lactose	serU	10.1243	0.124024
M9 + 0.2% lactose	rrnB	10.2475	0.151402
M9 + 0.2% lactose	rsd	10.5924	0.104223
M9 + 0.2% lactose	rpsM	10.8258	0.125562
M9 + 0.2% lactose	rrnD	10.8349	0.113009
M9 + 0.2% lactose	rpsL	10.9404	0.0897321
M9 + 0.2% lactose	ompA	10.9538	0.165937
M9 + 0.2% lactose	rplN	11.4345	0.147958

## Sheet: Fig1C
media	growth_rate_mean	growth_rate_sd	noise_floor
Ciprofloxacin 1.5 ng/ml	0.69	0.07	0.05
M9 + 0.2% glycerol	0.47	0.08	0.065
Stationary phase 16h	0	0	0.075
Synthetic Rich	1.55	0.12	0.015
M9 + 0.2% lactose	0.58	0.03	0.063
M9 + 0.2% glucose	0.67	0.05	0.05
M9 + 0.4M NaCl	0.38	0.03	0.065

## Sheet: Fig1D
media	gene	fl_mean	noise
M9 + 0.2% lactose	rnhA	6.08814	0.0242935
M9 + 0.2% lactose	norR	6.09041	0.0452357
M9 + 0.2% lactose	yciS	6.09369	0.0222091
M9 + 0.2% lactose	glgB	6.09471	0.0432732
M9 + 0.2% lactose	frdA	6.09645	0.04918
M9 + 0.2% lactose	yfhR	6.09722	0.0591375
M9 + 0.2% lactose	sdaA	6.09765	0.0479943
M9 + 0.2% lactose	yjhI	6.10306	0.0366676
M9 + 0.2% lactose	yhbP	6.10369	0.00887809
M9 + 0.2% lactose	yeiC	6.10858	0.035119
M9 + 0.2% lactose	zitB	6.11349	0.0362367
M9 + 0.2% lactose	ydiY	6.11583	0.127263
M9 + 0.2% lactose	metZ	6.11614	0.0280329
M9 + 0.2% lactose	intZ	6.12224	0.0137679
M9 + 0.2% lactose	hofM	6.12398	0.0374025
M9 + 0.2% lactose	ydhH	6.1251	0.00686839
M9 + 0.2% lactose	ycdC	6.12835	0.0145761
M9 + 0.2% lactose	ynfA	6.1313	0.0284384
M9 + 0.2% lactose	treB	6.13143	0.109442
M9 + 0.2% lactose	poxB	6.13146	0.0579968
M9 + 0.2% lactose	yfiC	6.13192	0.0771688
M9 + 0.2% lactose	lysR	6.13361	0.0217864
M9 + 0.2% lactose	udp	6.13831	0.00741453
M9 + 0.2% lactose	pqiA	6.13912	0.0409968
M9 + 0.2% lactose	malI	6.13948	0.0281869
M9 + 0.2% lactose	yfjN	6.14439	0.00208395
M9 + 0.2% lactose	rfe	6.1444	0.0248298
M9 + 0.2% lactose	cmr	6.15596	0.0319347
M9 + 0.2% lactose	ymgE	6.15631	0.0831291
M9 + 0.2% lactose	yhjJ	6.15874	0.0359894
M9 + 0.2% lactose	yaiZ	6.16141	0.0271038
M9 + 0.2% lactose	thrU	6.16408	0.0630285
M9 + 0.2% lactose	ydbD	6.16418	0.0398372
M9 + 0.2% lactose	ykgD	6.16564	0.0167837
M9 + 0.2% lactose	ydcA	6.16744	0.0256647
M9 + 0.2% lactose	yagE	6.16934	0.141018
M9 + 0.2% lactose	ydfZ	6.17108	0.033904
M9 + 0.2% lactose	mpaA	6.17266	0.0280465
M9 + 0.2% lactose	cybC	6.17672	0.0584183
M9 + 0.2% lactose	ggt	6.17725	0.00395843
M9 + 0.2% lactose	nupG	6.17864	0.00529917
M9 + 0.2% lactose	ampH	6.17878	0.0665459
M9 + 0.2% lactose	msbB	6.18581	0.0425359
M9 + 0.2% lactose	ucpA	6.18833	0.00649105
M9 + 0.2% lactose	fadB	6.18846	0.106948
M9 + 0.2% lactose	envY	6.19102	0.0363852
M9 + 0.2% lactose	ygdQ	6.19289	0.0155721
M9 + 0.2% lactose	yaeQ	6.19427	0.030083
M9 + 0.2% lactose	srlA	6.19608	0.244924
M9 + 0.2% lactose	hrpA	6.19627	0.209375
M9 + 0.2% lactose	katG	6.19694	0.00575379
M9 + 0.2% lactose	ycjM	6.20097	0.154862
M9 + 0.2% lactose	ycaP	6.20103	0.0618081
M9 + 0.2% lactose	ghrA	6.20255	0.0175867
M9 + 0.2% lactose	yqjH	6.20392	0.052112
M9 + 0.2% lactose	ybcY	6.20424	0.0219279
M9 + 0.2% lactose	yhfK	6.21135	0.0364954
M9 + 0.2% lactose	imp	6.21438	0.386984
M9 + 0.2% lactose	rfbA	6.21857	0.049051
M9 + 0.2% lactose	ygbI	6.21892	0.0658701
M9 + 0.2% lactose	yebE	6.21924	0.0403789
M9 + 0.2% lactose	torS	6.22505	0.040156
M9 + 0.2% lactose	ylbG	6.2332	0.0296043
M9 + 0.2% lactose	ycgX	6.23629	0.00618517
M9 + 0.2% lactose	yneE	6.24035	0.0511345
M9 + 0.2% lactose	yddW	6.24046	0.0411409
M9 + 0.2% lactose	yacL	6.24338	0.036792
M9 + 0.2% lactose	hdhA	6.24358	0.0398585
M9 + 0.2% lactose	ynfL	6.24432	0.189545
M9 + 0.2% lactose	ynfK	6.24643	0.0436301
M9 + 0.2% lactose	ycdZ	6.24765	0.0614903
M9 + 0.2% lactose	ycaK	6.24911	0.00832332
M9 + 0.2% lactose	yqjC	6.24944	0.0692536
M9 + 0.2% lactose	ydaQ	6.25085	0.0581369
M9 + 0.2% lactose	cysZ	6.25277	0.0380962
M9 + 0.2% lactose	hemH	6.25623	0.0396004
M9 + 0.2% lactose	udk	6.2566	0.0733736
M9 + 0.2% lactose	sbmC	6.26674	0.0702323
M9 + 0.2% lactose	mutM	6.26838	0.0685779
M9 + 0.2% lactose	yigI	6.26868	0.0359335
M9 + 0.2% lactose	yccR	6.26881	0.0320951
M9 + 0.2% lactose	ygdR	6.27208	0.0190481
M9 + 0.2% lactose	pck	6.27481	0.0442312
M9 + 0.2% lactose	yafC	6.27645	0.0201862
M9 + 0.2% lactose	ygeI	6.28227	0.16151
M9 + 0.2% lactose	ydiU	6.2846	0.149894
M9 + 0.2% lactose	yacG	6.29216	0.0618015
M9 + 0.2% lactose	yciI	6.29617	0.00157036
M9 + 0.2% lactose	yliI	6.29662	0.106679
M9 + 0.2% lactose	yliG	6.29763	0.167987
M9 + 0.2% lactose	yghU	6.3089	0.0670571
M9 + 0.2% lactose	yhjX	6.30975	0.0489517
M9 + 0.2% lactose	pspF	6.31025	0.00231999
M9 + 0.2% lactose	yfeC	6.3104	0.0336658
M9 + 0.2% lactose	ydiM	6.31205	0.0424772
M9 + 0.2% lactose	yrbG	6.31392	0.0352513
M9 + 0.2% lactose	hemB	6.31713	0.0622869
M9 + 0.2% lactose	ybjJ	6.31923	0.0436062
M9 + 0.2% lactose	hrpB	6.32107	0.00221631
M9 + 0.2% lactose	greB	6.3231	0.0580195
M9 + 0.2% lactose	torR	6.32337	0.0463758
M9 + 0.2% lactose	abrB	6.32351	0.0652213
M9 + 0.2% lactose	plsC	6.32598	0.0672987
M9 + 0.2% lactose	yfcE	6.32699	0.0548529
M9 + 0.2% lactose	murB	6.32856	0.0603729
M9 + 0.2% lactose	ynfB	6.32862	0.0158593
M9 + 0.2% lactose	idnK	6.33229	0.0270451
M9 + 0.2% lactose	yaiW	6.33254	0.120324
M9 + 0.2% lactose	ecfG	6.33437	0.166929
M9 + 0.2% lactose	add	6.33482	0.196897
M9 + 0.2% lactose	pfkB	6.33597	0.123982
M9 + 0.2% lactose	ydfA	6.33644	0.0227951
M9 + 0.2% lactose	mobA	6.33709	0.0156802
M9 + 0.2% lactose	kefF	6.33804	0.0470118
M9 + 0.2% lactose	cvpA	6.33859	0.0887444
M9 + 0.2% lactose	ilvY	6.33887	0.0806317
M9 + 0.2% lactose	nhaA	6.33978	0.0773413
M9 + 0.2% lactose	yhiJ	6.34063	0.069347
M9 + 0.2% lactose	ydgC	6.34199	0.0218313
M9 + 0.2% lactose	argG	6.34514	0.00923327
M9 + 0.2% lactose	ubiG	6.35004	0.0462789
M9 + 0.2% lactose	yhbQ	6.35141	0.0515299
M9 + 0.2% lactose	b1420	6.35787	0.0279057
M9 + 0.2% lactose	ygfI	6.36058	0.0899059
M9 + 0.2% lactose	btuB	6.36101	0.0121346
M9 + 0.2% lactose	yeeA	6.36187	0.0778199
M9 + 0.2% lactose	pspB	6.36504	0.0514448
M9 + 0.2% lactose	ycfQ	6.36558	0.0329445
M9 + 0.2% lactose	dgt	6.36643	0.00844605
M9 + 0.2% lactose	slyX	6.36685	0.167144
M9 + 0.2% lactose	yneK	6.36709	0.0276444
M9 + 0.2% lactose	ung	6.37204	0.0242112
M9 + 0.2% lactose	dsbG	6.37338	0.0472575
M9 + 0.2% lactose	rhlE	6.37677	0.0784326
M9 + 0.2% lactose	yhaH	6.38046	0.150125
M9 + 0.2% lactose	rplL	6.38339	0.118116
M9 + 0.2% lactose	ydeO	6.38556	0.0830319
M9 + 0.2% lactose	yehZ	6.38966	0.0670258
M9 + 0.2% lactose	dfp	6.39093	0.0947337
M9 + 0.2% lactose	helD	6.3919	0.00828913
M9 + 0.2% lactose	uvrD	6.39237	0.0715882
M9 + 0.2% lactose	yihX	6.39289	0.0420071
M9 + 0.2% lactose	pabC	6.39445	0.0638708
M9 + 0.2% lactose	cdd	6.40673	0.0929711
M9 + 0.2% lactose	syd	6.40851	0.080855
M9 + 0.2% lactose	osmB	6.40876	0.166462
M9 + 0.2% lactose	yfbM	6.40893	0.161617
M9 + 0.2% lactose	nadC	6.40974	0.0495359
M9 + 0.2% lactose	dgoR	6.41349	0.115336
M9 + 0.2% lactose	yecH	6.41397	0.0560409
M9 + 0.2% lactose	ydgK	6.41433	0.0223678
M9 + 0.2% lactose	ampD	6.41571	0.0706253
M9 + 0.2% lactose	yaiA	6.41969	0.087898
M9 + 0.2% lactose	yaiI	6.42102	0.0891446
M9 + 0.2% lactose	bcsE	6.42686	0.102874
M9 + 0.2% lactose	yodB	6.42844	0.0295191
M9 + 0.2% lactose	cysQ	6.42857	0.03134
M9 + 0.2% lactose	ybaQ	6.43032	0.0168672
M9 + 0.2% lactose	iap	6.43038	0.182259
M9 + 0.2% lactose	lgt	6.43397	0.0198171
M9 + 0.2% lactose	fepA	6.44126	0.119347
M9 + 0.2% lactose	cca	6.44223	0.0221226
M9 + 0.2% lactose	intA	6.44552	0.0431088
M9 + 0.2% lactose	csiD	6.45154	0.134763
M9 + 0.2% lactose	ygiF	6.45174	0.0267883
M9 + 0.2% lactose	yggM	6.45458	0.0584715
M9 + 0.2% lactose	yiiP	6.46522	0.0691613
M9 + 0.2% lactose	rfaZ	6.46785	0.0745191
M9 + 0.2% lactose	selD	6.46872	0.0649887
M9 + 0.2% lactose	aroF	6.47099	0.131983
M9 + 0.2% lactose	yeaH	6.47206	0.101466
M9 + 0.2% lactose	uspG	6.47268	0.0612323
M9 + 0.2% lactose	yjbJ	6.47471	0.163176
M9 + 0.2% lactose	yabN	6.47471	0.0412223
M9 + 0.2% lactose	pdxY	6.47968	0.0395206
M9 + 0.2% lactose	rluB	6.48086	0.106637
M9 + 0.2% lactose	polB	6.48236	0.107072
M9 + 0.2% lactose	aspA	6.48399	0.0350326
M9 + 0.2% lactose	potA	6.48701	0.0495661
M9 + 0.2% lactose	ydhS	6.48984	0.0834606
M9 + 0.2% lactose	yraR	6.49446	0.129168
M9 + 0.2% lactose	alsR	6.49818	0.0633293
M9 + 0.2% lactose	rmuC	6.49926	0.0444713
M9 + 0.2% lactose	yqeH	6.49946	0.108614
M9 + 0.2% lactose	elaA	6.49987	0.0666148
M9 + 0.2% lactose	idi	6.50356	0.129683
M9 + 0.2% lactose	yeaM	6.50698	0.0449487
M9 + 0.2% lactose	prlC	6.50782	0.0702925
M9 + 0.2% lactose	gcvP	6.5083	0.0397477
M9 + 0.2% lactose	ftsQ	6.50974	0.029277
M9 + 0.2% lactose	cobU	6.51037	0.0367453
M9 + 0.2% lactose	hcaT	6.51287	0.0415263
M9 + 0.2% lactose	lysU	6.51577	0.0703382
M9 + 0.2% lactose	fepB	6.52036	0.0869457
M9 + 0.2% lactose	dkgA	6.5219	0.104381
M9 + 0.2% lactose	hsdR	6.52513	0.0262986
M9 + 0.2% lactose	rcsA	6.52576	0.199894
M9 + 0.2% lactose	ygcF	6.5272	0.0515169
M9 + 0.2% lactose	chaC	6.5277	0.0385542
M9 + 0.2% lactose	uvrY	6.52841	0.0567631
M9 + 0.2% lactose	fdhF	6.52923	0.0868592
M9 + 0.2% lactose	pepQ	6.53023	0.0430886
M9 + 0.2% lactose	ygeR	6.5326	0.0519036
M9 + 0.2% lactose	yeiE	6.53481	0.0532562
M9 + 0.2% lactose	lolB	6.53642	0.0727241
M9 + 0.2% lactose	speC	6.53737	0.0193546
M9 + 0.2% lactose	ppiA	6.53813	0.0339971
M9 + 0.2% lactose	fhlA	6.53963	0.0624764
M9 + 0.2% lactose	yiiU	6.54607	0.100155
M9 + 0.2% lactose	yniA	6.54946	0.246493
M9 + 0.2% lactose	ackA	6.55673	0.040605
M9 + 0.2% lactose	yeeI	6.55782	0.0267845
M9 + 0.2% lactose	dps	6.55911	0.0540042
M9 + 0.2% lactose	nfnB	6.55977	0.0797106
M9 + 0.2% lactose	rdoA	6.56024	0.141098
M9 + 0.2% lactose	ydgI	6.5607	0.102792
M9 + 0.2% lactose	maeB	6.56907	0.0505105
M9 + 0.2% lactose	psd	6.57008	0.0710087
M9 + 0.2% lactose	trkA	6.57095	0.112983
M9 + 0.2% lactose	yqaB	6.57206	0.0394156
M9 + 0.2% lactose	ecfI	6.57228	0.0377022
M9 + 0.2% lactose	srlR	6.57281	0.0738803
M9 + 0.2% lactose	yoaA	6.57364	0.0802986
M9 + 0.2% lactose	xasA	6.58161	0.0593004
M9 + 0.2% lactose	aldA	6.58258	0.0448237
M9 + 0.2% lactose	ndh	6.58466	0.0247657
M9 + 0.2% lactose	yhjK	6.58518	0.0483216
M9 + 0.2% lactose	yafS	6.58798	0.0501613
M9 + 0.2% lactose	yqcD	6.58808	0.0303473
M9 + 0.2% lactose	fadE	6.59584	0.099982
M9 + 0.2% lactose	valV	6.59815	0.18154
M9 + 0.2% lactose	ydgH	6.59893	0.0544314
M9 + 0.2% lactose	pepN	6.59951	0.0544492
M9 + 0.2% lactose	yhbT	6.60101	0.046113
M9 + 0.2% lactose	yciK	6.60211	0.0165945
M9 + 0.2% lactose	cydD	6.60302	0.0619525
M9 + 0.2% lactose	yafV	6.60545	0.141115
M9 + 0.2% lactose	aspU	6.60594	0.0795374
M9 + 0.2% lactose	ybdG	6.60895	0.100705
M9 + 0.2% lactose	napF	6.61256	0.0535051
M9 + 0.2% lactose	ycaO	6.62052	0.0468192
M9 + 0.2% lactose	glnA	6.62245	0.0553645
M9 + 0.2% lactose	yhhN	6.62553	0.0130164
M9 + 0.2% lactose	stpA	6.6272	0.0457107
M9 + 0.2% lactose	pheP	6.62924	0.0490151
M9 + 0.2% lactose	gntR	6.63032	0.0641578
M9 + 0.2% lactose	cusR	6.63037	0.0420856
M9 + 0.2% lactose	yaeH	6.63364	0.0780635
M9 + 0.2% lactose	yhcF	6.63371	0.293077
M9 + 0.2% lactose	sanA	6.63615	0.0631534
M9 + 0.2% lactose	cspG	6.63648	0.0763976
M9 + 0.2% lactose	mazE	6.64089	0.124723
M9 + 0.2% lactose	argF	6.64119	0.0277004
M9 + 0.2% lactose	mngR	6.64146	0.0864978
M9 + 0.2% lactose	ybeL	6.64731	0.0821705
M9 + 0.2% lactose	dusA	6.64917	0.104962
M9 + 0.2% lactose	ycjX	6.64919	0.0739062
M9 + 0.2% lactose	ybaD	6.65072	0.0866193
M9 + 0.2% lactose	gltX	6.65196	0.0870624
M9 + 0.2% lactose	pgpB	6.65433	0.0938848
M9 + 0.2% lactose	ycjZ	6.65467	0.0530385
M9 + 0.2% lactose	dcm	6.65628	0.084789
M9 + 0.2% lactose	tolB	6.67165	0.0522349
M9 + 0.2% lactose	ompR	6.67398	0.0582247
M9 + 0.2% lactose	zntA	6.67677	0.216738
M9 + 0.2% lactose	ybjC	6.67749	0.142743
M9 + 0.2% lactose	arcB	6.68081	0.101135
M9 + 0.2% lactose	ugpB	6.68688	0.188204
M9 + 0.2% lactose	setA	6.68829	0.0519449
M9 + 0.2% lactose	cspB	6.69389	0.145189
M9 + 0.2% lactose	menF	6.69437	0.022407
M9 + 0.2% lactose	yajC	6.69551	0.0153114
M9 + 0.2% lactose	yohD	6.69861	0.113152
M9 + 0.2% lactose	nrdD	6.70061	0.241696
M9 + 0.2% lactose	ddlA	6.71032	0.0438586
M9 + 0.2% lactose	yraM	6.71033	0.0592996
M9 + 0.2% lactose	yaiP	6.71044	0.179538
M9 + 0.2% lactose	pdxK	6.71259	0.0404886
M9 + 0.2% lactose	yciG	6.71495	0.320924
M9 + 0.2% lactose	amiC	6.71583	0.0491361
M9 + 0.2% lactose	talA	6.71588	0.154106
M9 + 0.2% lactose	grxB	6.71596	0.13957
M9 + 0.2% lactose	yahO	6.72418	0.13599
M9 + 0.2% lactose	pgmI	6.72887	0.144796
M9 + 0.2% lactose	yjdI	6.73116	0.0965892
M9 + 0.2% lactose	ycaD	6.73245	0.0429607
M9 + 0.2% lactose	gpt	6.73297	0.0656221
M9 + 0.2% lactose	ycfS	6.73323	0.0513732
M9 + 0.2% lactose	lacY	6.73478	0.0803563
M9 + 0.2% lactose	yjjJ	6.74057	0.205156
M9 + 0.2% lactose	yggE	6.747	0.12152
M9 + 0.2% lactose	lipB	6.74939	0.121063
M9 + 0.2% lactose	yfcG	6.75077	0.0781839
M9 + 0.2% lactose	pinE	6.75404	0.0400522
M9 + 0.2% lactose	rplY	6.75435	0.00663947
M9 + 0.2% lactose	nanT	6.75484	0.187661
M9 + 0.2% lactose	yhbC	6.75521	0.044266
M9 + 0.2% lactose	csiE	6.76052	0.225419
M9 + 0.2% lactose	entS	6.7612	0.0622282
M9 + 0.2% lactose	nac	6.76357	0.0635755
M9 + 0.2% lactose	pepD	6.76512	0.0758664
M9 + 0.2% lactose	yihD	6.76661	0.0509735
M9 + 0.2% lactose	deoC	6.76774	0.0504068
M9 + 0.2% lactose	mtr	6.77201	0.0840003
M9 + 0.2% lactose	emrE	6.77418	0.036056
M9 + 0.2% lactose	yqeK	6.77431	0.113371
M9 + 0.2% lactose	tpiA	6.7832	0.0989372
M9 + 0.2% lactose	ygjR	6.78589	0.0666125
M9 + 0.2% lactose	gyrB	6.78597	0.0926441
M9 + 0.2% lactose	rcsC	6.78627	0.0884382
M9 + 0.2% lactose	araF	6.78708	0.154581
M9 + 0.2% lactose	glcC	6.78903	0.0652861
M9 + 0.2% lactose	ybhE	6.79015	0.078158
M9 + 0.2% lactose	ygiR	6.7911	0.304586
M9 + 0.2% lactose	dcp	6.79407	0.0355472
M9 + 0.2% lactose	purT	6.79485	0.0610343
M9 + 0.2% lactose	yhgF	6.7953	0.0163391
M9 + 0.2% lactose	fldB	6.80278	0.0353393
M9 + 0.2% lactose	ygiH	6.80335	0.0471914
M9 + 0.2% lactose	pmrD	6.80707	0.0459313
M9 + 0.2% lactose	pth	6.80809	0.0635305
M9 + 0.2% lactose	kch	6.80869	0.203338
M9 + 0.2% lactose	ytfQ	6.81955	0.210287
M9 + 0.2% lactose	psiE	6.8202	0.112616
M9 + 0.2% lactose	yebG	6.82079	0.0662516
M9 + 0.2% lactose	ydfH	6.82477	0.100238
M9 + 0.2% lactose	ahpC	6.82571	0.13311
M9 + 0.2% lactose	ybaN	6.82785	0.101815
M9 + 0.2% lactose	yneH	6.82857	0.0367972
M9 + 0.2% lactose	galS	6.83172	0.131842
M9 + 0.2% lactose	sscR	6.83516	0.0781718
M9 + 0.2% lactose	mlc	6.83517	0.0724927
M9 + 0.2% lactose	ybfE	6.8408	0.126884
M9 + 0.2% lactose	yaiB	6.84371	0.0928082
M9 + 0.2% lactose	araJ	6.84746	0.131439
M9 + 0.2% lactose	yhfA	6.85138	0.0086916
M9 + 0.2% lactose	deoB	6.85356	0.100365
M9 + 0.2% lactose	gltB	6.85675	0.0634555
M9 + 0.2% lactose	yeaT	6.86012	0.0316618
M9 + 0.2% lactose	yncG	6.86538	0.0991464
M9 + 0.2% lactose	alsI	6.86864	0.177739
M9 + 0.2% lactose	srmB	6.87218	0.152377
M9 + 0.2% lactose	ushA	6.87491	0.0533366
M9 + 0.2% lactose	entC	6.87767	0.2538
M9 + 0.2% lactose	cutA	6.87809	0.151236
M9 + 0.2% lactose	inaA	6.87908	0.152254
M9 + 0.2% lactose	ribE	6.8822	0.03278
M9 + 0.2% lactose	ylcE	6.88355	0.0202346
M9 + 0.2% lactose	fadL	6.88487	0.0733777
M9 + 0.2% lactose	tolA	6.88671	0.0749946
M9 + 0.2% lactose	uxuA	6.88708	0.290139
M9 + 0.2% lactose	ylaB	6.88759	0.176917
M9 + 0.2% lactose	ascG	6.89396	0.0575215
M9 + 0.2% lactose	mntR	6.89681	0.115721
M9 + 0.2% lactose	yhbX	6.89815	0.10235
M9 + 0.2% lactose	rhlB	6.89816	0.0773566
M9 + 0.2% lactose	yagI	6.89905	0.00670897
M9 + 0.2% lactose	ypfJ	6.89933	0.0568928
M9 + 0.2% lactose	ykgJ	6.90527	0.0425991
M9 + 0.2% lactose	glnB	6.90634	0.0448422
M9 + 0.2% lactose	ymjA	6.90934	0.0771406
M9 + 0.2% lactose	nrdG	6.90982	0.10547
M9 + 0.2% lactose	pfkA	6.91689	0.0976521
M9 + 0.2% lactose	gmr	6.91753	0.0307263
M9 + 0.2% lactose	cueR	6.91868	0.063738
M9 + 0.2% lactose	pnp	6.91884	0.0298835
M9 + 0.2% lactose	glpD	6.92172	0.0846987
M9 + 0.2% lactose	yhhT	6.92396	0.0968376
M9 + 0.2% lactose	hslJ	6.92625	0.344247
M9 + 0.2% lactose	dctA	6.92776	0.268047
M9 + 0.2% lactose	glnH	6.93118	0.138009
M9 + 0.2% lactose	racC	6.93335	0.104764
M9 + 0.2% lactose	smtA	6.94111	0.0275511
M9 + 0.2% lactose	mdoB	6.94134	0.0495259
M9 + 0.2% lactose	coaE	6.94289	0.0800512
M9 + 0.2% lactose	ybjP	6.94994	0.105509
M9 + 0.2% lactose	ybjG	6.95148	0.127362
M9 + 0.2% lactose	hdeA	6.95248	0.295584
M9 + 0.2% lactose	yhfG	6.9571	0.226277
M9 + 0.2% lactose	yibK	6.95844	0.1564
M9 + 0.2% lactose	ynfM	6.9601	0.164176
M9 + 0.2% lactose	proB	6.96019	0.0110079
M9 + 0.2% lactose	yedQ	6.96132	0.0743211
M9 + 0.2% lactose	ybhL	6.96433	0.0939317
M9 + 0.2% lactose	ycfR	6.96463	0.216914
M9 + 0.2% lactose	feaR	6.97461	0.0924922
M9 + 0.2% lactose	solA	6.97483	0.0508645
M9 + 0.2% lactose	aspC	6.97531	0.122651
M9 + 0.2% lactose	glyQ	6.97913	0.0215911
M9 + 0.2% lactose	ybaL	6.97971	0.0516318
M9 + 0.2% lactose	ygaV	6.98199	0.192758
M9 + 0.2% lactose	ycbB	6.98288	0.10033
M9 + 0.2% lactose	amn	6.9837	0.0218178
M9 + 0.2% lactose	polA	6.9847	0.100814
M9 + 0.2% lactose	cysB	6.98544	0.0327508
M9 + 0.2% lactose	yfiE	6.99168	0.0657433
M9 + 0.2% lactose	ytjB	6.99392	0.0251158
M9 + 0.2% lactose	trmE	6.99437	0.152859
M9 + 0.2% lactose	yhcO	6.99658	0.191378
M9 + 0.2% lactose	yiaG	6.99931	0.204434
M9 + 0.2% lactose	ybcW	7.00133	0.13606
M9 + 0.2% lactose	agaR	7.00209	0.0841775
M9 + 0.2% lactose	galU	7.00494	0.0175169
M9 + 0.2% lactose	yciA	7.00613	0.0642269
M9 + 0.2% lactose	pepE	7.01082	0.204871
M9 + 0.2% lactose	dacA	7.01345	0.0939588
M9 + 0.2% lactose	lysA	7.01363	0.0111738
M9 + 0.2% lactose	mdtK	7.03125	0.183241
M9 + 0.2% lactose	yoaB	7.03445	0.096719
M9 + 0.2% lactose	yjfK	7.03509	0.0345884
M9 + 0.2% lactose	tesB	7.03526	0.104403
M9 + 0.2% lactose	rph	7.03538	0.0608472
M9 + 0.2% lactose	grxC	7.03695	0.0925716
M9 + 0.2% lactose	yddA	7.03833	0.0838213
M9 + 0.2% lactose	yneJ	7.03889	0.0169404
M9 + 0.2% lactose	ydcM	7.03996	0.0434328
M9 + 0.2% lactose	fpr	7.04211	0.0404879
M9 + 0.2% lactose	sohA	7.04685	0.0716805
M9 + 0.2% lactose	kdtA	7.04837	0.0846613
M9 + 0.2% lactose	yajO	7.04881	0.205617
M9 + 0.2% lactose	pyrC	7.04888	0.187521
M9 + 0.2% lactose	ndk	7.05025	0.315929
M9 + 0.2% lactose	yjeB	7.05104	0.10591
M9 + 0.2% lactose	b0656	7.05365	0.163239
M9 + 0.2% lactose	upp	7.05578	0.221111
M9 + 0.2% lactose	rsuA	7.05674	0.0726998
M9 + 0.2% lactose	proS	7.05755	0.0705527
M9 + 0.2% lactose	yjfQ	7.05889	0.0618334
M9 + 0.2% lactose	nudF	7.06095	0.062432
M9 + 0.2% lactose	slp	7.06317	0.515322
M9 + 0.2% lactose	dnaK	7.06416	0.0319713
M9 + 0.2% lactose	marC	7.06755	0.0716584
M9 + 0.2% lactose	dnaX	7.07315	0.0406863
M9 + 0.2% lactose	fucR	7.07442	0.0271701
M9 + 0.2% lactose	yiaJ	7.07917	0.0598281
M9 + 0.2% lactose	nlpI	7.08181	0.118949
M9 + 0.2% lactose	ybjE	7.08368	0.00265528
M9 + 0.2% lactose	b2394	7.08911	0.0260629
M9 + 0.2% lactose	tolC	7.09006	0.0505933
M9 + 0.2% lactose	yohC	7.09068	0.154234
M9 + 0.2% lactose	nmpC	7.09845	0.163253
M9 + 0.2% lactose	ychH	7.10044	0.15041
M9 + 0.2% lactose	rnd	7.10064	0.0976798
M9 + 0.2% lactose	sodA	7.10469	0.195352
M9 + 0.2% lactose	mcrB	7.10796	0.0151172
M9 + 0.2% lactose	prpR	7.10817	0.233541
M9 + 0.2% lactose	mgsA	7.10833	0.0241532
M9 + 0.2% lactose	ychJ	7.10879	0.0263834
M9 + 0.2% lactose	pdxH	7.11115	0.127106
M9 + 0.2% lactose	yhiI	7.11164	0.0753591
M9 + 0.2% lactose	yejK	7.11309	0.115654
M9 + 0.2% lactose	ligT	7.11351	0.0140667
M9 + 0.2% lactose	pdxB	7.11615	0.114984
M9 + 0.2% lactose	yebO	7.11662	0.167945
M9 + 0.2% lactose	pyrH	7.11704	0.110701
M9 + 0.2% lactose	ydgA	7.11943	0.0242114
M9 + 0.2% lactose	crcB	7.1204	0.149575
M9 + 0.2% lactose	pbpG	7.12045	0.184219
M9 + 0.2% lactose	ydjA	7.12567	0.0581117
M9 + 0.2% lactose	cysS	7.12961	0.115319
M9 + 0.2% lactose	ppiB	7.13008	0.0475215
M9 + 0.2% lactose	ygjH	7.13103	0.122183
M9 + 0.2% lactose	yejA	7.13688	0.110517
M9 + 0.2% lactose	ybhQ	7.14286	0.0268296
M9 + 0.2% lactose	ansA	7.14421	0.0256622
M9 + 0.2% lactose	pitB	7.14549	0.4587
M9 + 0.2% lactose	yqfA	7.15196	0.206368
M9 + 0.2% lactose	amiA	7.15358	0.13122
M9 + 0.2% lactose	yrbF	7.15361	0.0195039
M9 + 0.2% lactose	dcuS	7.15789	0.186259
M9 + 0.2% lactose	yfaY	7.16083	0.0752029
M9 + 0.2% lactose	ydhD	7.16256	0.102468
M9 + 0.2% lactose	yrbA	7.16472	0.034991
M9 + 0.2% lactose	dcuA	7.16852	0.106192
M9 + 0.2% lactose	mug	7.17268	0.0872622
M9 + 0.2% lactose	ydcK	7.17315	0.14266
M9 + 0.2% lactose	otsB	7.17519	0.20756
M9 + 0.2% lactose	pstS	7.17541	0.125688
M9 + 0.2% lactose	yliE	7.18437	0.0888958
M9 + 0.2% lactose	allR	7.18571	0.0415617
M9 + 0.2% lactose	uvrA	7.18618	0.106975
M9 + 0.2% lactose	metB	7.18976	0.0981921
M9 + 0.2% lactose	rfaQ	7.1905	0.0370377
M9 + 0.2% lactose	ydgD	7.1913	0.0380402
M9 + 0.2% lactose	ycjK	7.19162	0.0930758
M9 + 0.2% lactose	yfbV	7.2001	0.0871118
M9 + 0.2% lactose	rssB	7.20182	0.148506
M9 + 0.2% lactose	glpE	7.20326	0.0459847
M9 + 0.2% lactose	znuC	7.20532	0.113125
M9 + 0.2% lactose	rluC	7.20654	0.0918252
M9 + 0.2% lactose	ydiV	7.20771	0.0436063
M9 + 0.2% lactose	gsk	7.20981	0.0644748
M9 + 0.2% lactose	tam	7.21048	0.195141
M9 + 0.2% lactose	trpR	7.21621	0.0414126
M9 + 0.2% lactose	csdA	7.2174	0.0819661
M9 + 0.2% lactose	yddE	7.21771	0.0870696
M9 + 0.2% lactose	ycbW	7.22321	0.136627
M9 + 0.2% lactose	yidC	7.22721	0.00084359
M9 + 0.2% lactose	hisS	7.2283	0.0412376
M9 + 0.2% lactose	paaX	7.22936	0.0907775
M9 + 0.2% lactose	rimL	7.23144	0.121657
M9 + 0.2% lactose	alaS	7.23291	0.00316113
M9 + 0.2% lactose	ppiC	7.23579	0.0874157
M9 + 0.2% lactose	ydcS	7.23808	0.148551
M9 + 0.2% lactose	ytfF	7.2387	0.0382846
M9 + 0.2% lactose	aroH	7.24152	0.0547365
M9 + 0.2% lactose	ysgA	7.24206	0.0975027
M9 + 0.2% lactose	ycgJ	7.24349	0.071948
M9 + 0.2% lactose	ydhO	7.2517	0.0786434
M9 + 0.2% lactose	yihU	7.25372	0.185469
M9 + 0.2% lactose	mhpR	7.25925	0.0885741
M9 + 0.2% lactose	yjcO	7.26564	0.074443
M9 + 0.2% lactose	yeaZ	7.26669	0.0303139
M9 + 0.2% lactose	ybaP	7.26741	0.0328022
M9 + 0.2% lactose	tyrP	7.26754	0.0609556
M9 + 0.2% lactose	yfjG	7.2709	0.182494
M9 + 0.2% lactose	ybeZ	7.27543	0.047655
M9 + 0.2% lactose	yecM	7.2817	0.00908205
M9 + 0.2% lactose	leuS	7.2894	0.111223
M9 + 0.2% lactose	elaB	7.29675	0.174619
M9 + 0.2% lactose	hupA	7.29846	0.0544934
M9 + 0.2% lactose	yfiF	7.30151	0.0188625
M9 + 0.2% lactose	betT	7.30179	0.0320862
M9 + 0.2% lactose	osmE	7.30802	0.18754
M9 + 0.2% lactose	nupC	7.31161	0.00551743
M9 + 0.2% lactose	ybjM	7.31214	0.120404
M9 + 0.2% lactose	oxyR	7.32471	0.100628
M9 + 0.2% lactose	oppA	7.32471	0.290359
M9 + 0.2% lactose	fabR	7.3304	0.0293254
M9 + 0.2% lactose	hdeD	7.33359	0.250819
M9 + 0.2% lactose	ldhA	7.33416	0.0950662
M9 + 0.2% lactose	dacB	7.33449	0.0472044
M9 + 0.2% lactose	ftsN	7.33745	0.195377
M9 + 0.2% lactose	yebQ	7.34214	0.0549834
M9 + 0.2% lactose	htrL	7.34527	0.0376035
M9 + 0.2% lactose	rnt	7.34635	0.0218731
M9 + 0.2% lactose	yegP	7.35473	0.115359
M9 + 0.2% lactose	potF	7.3623	0.0838574
M9 + 0.2% lactose	mrp	7.36699	0.0783583
M9 + 0.2% lactose	ygeA	7.3672	0.0229836
M9 + 0.2% lactose	intF	7.37074	0.0789267
M9 + 0.2% lactose	mcrA	7.37613	0.189627
M9 + 0.2% lactose	fur	7.37871	0.0512154
M9 + 0.2% lactose	ycbZ	7.3791	0.0454125
M9 + 0.2% lactose	ycaN	7.38022	0.0309442
M9 + 0.2% lactose	rfaD	7.38421	0.238571
M9 + 0.2% lactose	pldB	7.38437	0.0894834
M9 + 0.2% lactose	hemC	7.38581	0.0986019
M9 + 0.2% lactose	ybjQ	7.39772	0.0522427
M9 + 0.2% lactose	nohB	7.39955	0.0274222
M9 + 0.2% lactose	rhtB	7.40246	0.124812
M9 + 0.2% lactose	ydjF	7.40291	0.0628648
M9 + 0.2% lactose	dnaQ	7.40516	0.0779455
M9 + 0.2% lactose	bolA	7.40644	0.142826
M9 + 0.2% lactose	glnL	7.40981	0.157388
M9 + 0.2% lactose	yggD	7.41016	0.0509259
M9 + 0.2% lactose	rpiA	7.41856	0.0891733
M9 + 0.2% lactose	rimJ	7.41987	0.00814097
M9 + 0.2% lactose	efp	7.42038	0.121149
M9 + 0.2% lactose	ycjL	7.421	0.130075
M9 + 0.2% lactose	ytfL	7.42213	0.0563894
M9 + 0.2% lactose	ftsY	7.42515	0.0861016
M9 + 0.2% lactose	rssA	7.42586	0.105006
M9 + 0.2% lactose	ftsJ	7.43477	0.0800279
M9 + 0.2% lactose	yggH	7.43741	0.0286651
M9 + 0.2% lactose	nlpA	7.44063	0.0475565
M9 + 0.2% lactose	yohL	7.44084	0.0359582
M9 + 0.2% lactose	ybjL	7.44577	0.152781
M9 + 0.2% lactose	xseA	7.4463	0.052656
M9 + 0.2% lactose	lipA	7.44895	0.15458
M9 + 0.2% lactose	yahB	7.45675	0.0716522
M9 + 0.2% lactose	yncC	7.4586	0.109017
M9 + 0.2% lactose	uspA	7.4622	0.0483256
M9 + 0.2% lactose	dapF	7.46287	0.0122188
M9 + 0.2% lactose	yqeG	7.46575	0.0734681
M9 + 0.2% lactose	hisJ	7.46982	0.00605649
M9 + 0.2% lactose	argC	7.47588	0.0153677
M9 + 0.2% lactose	argI	7.4777	0.0327036
M9 + 0.2% lactose	yhjR	7.47859	0.148755
M9 + 0.2% lactose	araC	7.48003	0.0464523
M9 + 0.2% lactose	ygaZ	7.48008	0.032674
M9 + 0.2% lactose	yfdZ	7.48659	0.0602158
M9 + 0.2% lactose	sodC	7.49415	0.147336
M9 + 0.2% lactose	guaC	7.49667	0.203007
M9 + 0.2% lactose	msrA	7.49828	0.076306
M9 + 0.2% lactose	menG	7.49923	0.135543
M9 + 0.2% lactose	yncE	7.50107	0.0622285
M9 + 0.2% lactose	ybiV	7.50136	0.117753
M9 + 0.2% lactose	yhcM	7.50324	0.0558586
M9 + 0.2% lactose	thiM	7.50628	0.0573266
M9 + 0.2% lactose	gst	7.50704	0.0780465
M9 + 0.2% lactose	pykF	7.50769	0.0921054
M9 + 0.2% lactose	ycdN	7.50949	0.119512
M9 + 0.2% lactose	mqo	7.52464	0.0871619
M9 + 0.2% lactose	yrfF	7.52829	0.073796
M9 + 0.2% lactose	yjiX	7.5291	0.0641579
M9 + 0.2% lactose	glgS	7.53262	0.243151
M9 + 0.2% lactose	deoR	7.53703	0.0459497
M9 + 0.2% lactose	glpX	7.54665	0.0836605
M9 + 0.2% lactose	yeeX	7.55003	0.0497388
M9 + 0.2% lactose	yaiE	7.55856	0.0784839
M9 + 0.2% lactose	yidH	7.55882	0.100631
M9 + 0.2% lactose	ubiX	7.567	0.0523556
M9 + 0.2% lactose	yhdN	7.56787	0.106681
M9 + 0.2% lactose	argA	7.57052	0.0210649
M9 + 0.2% lactose	yfeY	7.57512	0.0442747
M9 + 0.2% lactose	rfbB	7.58058	0.0289418
M9 + 0.2% lactose	recA	7.5993	0.202322
M9 + 0.2% lactose	frr	7.60659	0.0279521
M9 + 0.2% lactose	yhdA	7.61327	0.0630423
M9 + 0.2% lactose	yegE	7.61507	0.0837906
M9 + 0.2% lactose	folX	7.61884	0.0645953
M9 + 0.2% lactose	yjeI	7.62143	0.0338552
M9 + 0.2% lactose	htpG	7.62229	0.0116878
M9 + 0.2% lactose	mscL	7.62489	0.162689
M9 + 0.2% lactose	flk	7.6269	0.0828552
M9 + 0.2% lactose	ompX	7.64742	0.177007
M9 + 0.2% lactose	yiiQ	7.64855	0.0110586
M9 + 0.2% lactose	cbpA	7.66951	0.170619
M9 + 0.2% lactose	ybdL	7.6704	0.0208189
M9 + 0.2% lactose	ubiE	7.67897	0.0748989
M9 + 0.2% lactose	hda	7.68119	0.0717344
M9 + 0.2% lactose	yjbQ	7.69431	0.0553473
M9 + 0.2% lactose	uxuR	7.69605	0.15945
M9 + 0.2% lactose	tatE	7.69727	0.024713
M9 + 0.2% lactose	nudE	7.70564	0.0922605
M9 + 0.2% lactose	amyA	7.71714	0.0976194
M9 + 0.2% lactose	apt	7.71861	0.0276366
M9 + 0.2% lactose	hslV	7.72139	0.0152547
M9 + 0.2% lactose	shiA	7.72476	0.141664
M9 + 0.2% lactose	yneF	7.72804	0.0600554
M9 + 0.2% lactose	yojI	7.73833	0.0442618
M9 + 0.2% lactose	slyA	7.74204	0.106556
M9 + 0.2% lactose	rhsD	7.74889	0.166605
M9 + 0.2% lactose	ybjS	7.7498	0.0482707
M9 + 0.2% lactose	yhcB	7.74996	0.0368937
M9 + 0.2% lactose	yjjK	7.7509	0.0422425
M9 + 0.2% lactose	gshA	7.76229	0.0357094
M9 + 0.2% lactose	dksA	7.76629	0.0449188
M9 + 0.2% lactose	yddM	7.76712	0.149016
M9 + 0.2% lactose	nlpC	7.77092	0.0389904
M9 + 0.2% lactose	sthA	7.77312	0.160068
M9 + 0.2% lactose	ppiD	7.78018	0.169602
M9 + 0.2% lactose	nudH	7.78105	0.0685809
M9 + 0.2% lactose	trxA	7.78576	0.0374914
M9 + 0.2% lactose	prfB	7.78653	0.0775027
M9 + 0.2% lactose	ybiS	7.79203	0.109049
M9 + 0.2% lactose	rcsF	7.8059	0.0673286
M9 + 0.2% lactose	yhaJ	7.8064	0.0574841
M9 + 0.2% lactose	ydcL	7.82083	0.0546494
M9 + 0.2% lactose	slyB	7.8226	0.0286621
M9 + 0.2% lactose	tufA	7.82261	0.0681096
M9 + 0.2% lactose	dppA	7.82592	0.121793
M9 + 0.2% lactose	hipB	7.83108	0.0374847
M9 + 0.2% lactose	yjcD	7.83562	0.112679
M9 + 0.2% lactose	yagU	7.84507	0.111587
M9 + 0.2% lactose	lon	7.84603	0.0239453
M9 + 0.2% lactose	ycgN	7.84843	0.02744
M9 + 0.2% lactose	rluD	7.85249	0.1205
M9 + 0.2% lactose	kefG	7.85441	0.0296244
M9 + 0.2% lactose	exuR	7.85969	0.122719
M9 + 0.2% lactose	rluE	7.86012	0.145532
M9 + 0.2% lactose	serC	7.86276	0.0156241
M9 + 0.2% lactose	ileX	7.86589	0.0636571
M9 + 0.2% lactose	cyoA	7.86607	0.104148
M9 + 0.2% lactose	atpI	7.87917	0.0725179
M9 + 0.2% lactose	yfeA	7.88132	0.070204
M9 + 0.2% lactose	metE	7.88322	0.0157278
M9 + 0.2% lactose	ylaC	7.88434	0.15076
M9 + 0.2% lactose	spr	7.88999	0.0633019
M9 + 0.2% lactose	rpsA	7.89517	0.151336
M9 + 0.2% lactose	mfd	7.89718	0.0397218
M9 + 0.2% lactose	yfdV	7.89742	0.156611
M9 + 0.2% lactose	yfgA	7.90168	0.108861
M9 + 0.2% lactose	metG	7.90515	0.0184027
M9 + 0.2% lactose	hcaR	7.90659	0.0840975
M9 + 0.2% lactose	rnk	7.9093	0.0648776
M9 + 0.2% lactose	uspE	7.90944	0.115153
M9 + 0.2% lactose	nrdH	7.91003	0.229055
M9 + 0.2% lactose	sohB	7.91375	0.0400471
M9 + 0.2% lactose	sstT	7.9152	0.0547361
M9 + 0.2% lactose	seqA	7.91776	0.0278589
M9 + 0.2% lactose	yccA	7.91884	0.0459578
M9 + 0.2% lactose	yqiC	7.92742	0.0376373
M9 + 0.2% lactose	smpB	7.92747	0.0664229
M9 + 0.2% lactose	ybhC	7.92784	0.0226591
M9 + 0.2% lactose	ecfD	7.93701	0.0446835
M9 + 0.2% lactose	yfcD	7.94149	0.0460966
M9 + 0.2% lactose	tig	7.9499	0.0221173
M9 + 0.2% lactose	fldA	7.95472	0.0457821
M9 + 0.2% lactose	lepA	7.95866	0.0341079
M9 + 0.2% lactose	fes	7.96071	0.16488
M9 + 0.2% lactose	yhhM	7.96271	0.0461594
M9 + 0.2% lactose	moaA	7.9651	0.0912962
M9 + 0.2% lactose	manX	7.96565	0.0595529
M9 + 0.2% lactose	glmU	7.97772	0.0398963
M9 + 0.2% lactose	uspB	7.9799	0.0966429
M9 + 0.2% lactose	ycfD	7.99384	0.113319
M9 + 0.2% lactose	rpoE	8.00279	0.167642
M9 + 0.2% lactose	ycaC	8.00585	0.13953
M9 + 0.2% lactose	clpP	8.00788	0.0701246
M9 + 0.2% lactose	ygiU	8.00806	0.285887
M9 + 0.2% lactose	zupT	8.01377	0.079471
M9 + 0.2% lactose	pncB	8.0207	0.116745
M9 + 0.2% lactose	ispB	8.02113	0.0660644
M9 + 0.2% lactose	icd	8.02699	0.0407987
M9 + 0.2% lactose	yaaH	8.02783	0.13449
M9 + 0.2% lactose	ybjN	8.03027	0.0806371
M9 + 0.2% lactose	glyA	8.03971	0.101064
M9 + 0.2% lactose	tyrS	8.04628	0.013281
M9 + 0.2% lactose	fhuA	8.05235	0.0549684
M9 + 0.2% lactose	metR	8.05281	0.167886
M9 + 0.2% lactose	yciT	8.07334	0.0302895
M9 + 0.2% lactose	purM	8.07893	0.0709848
M9 + 0.2% lactose	aroP	8.07955	0.0341085
M9 + 0.2% lactose	htpX	8.08609	0.0319535
M9 + 0.2% lactose	dapA	8.09076	0.0361981
M9 + 0.2% lactose	pitA	8.09349	0.100694
M9 + 0.2% lactose	skp	8.09721	0.0218227
M9 + 0.2% lactose	rbsD	8.11513	0.161435
M9 + 0.2% lactose	yeeE	8.11991	0.0878102
M9 + 0.2% lactose	yobF	8.12642	0.180958
M9 + 0.2% lactose	ydcX	8.12846	0.187306
M9 + 0.2% lactose	crp	8.13199	0.0147753
M9 + 0.2% lactose	yehS	8.14459	0.106334
M9 + 0.2% lactose	artP	8.1503	0.084817
M9 + 0.2% lactose	secM	8.15459	0.0983023
M9 + 0.2% lactose	ompT	8.15468	0.0260073
M9 + 0.2% lactose	yebR	8.16512	0.07192
M9 + 0.2% lactose	speE	8.17529	0.0810835
M9 + 0.2% lactose	gnd	8.17669	0.0701656
M9 + 0.2% lactose	lpp	8.19237	0.136837
M9 + 0.2% lactose	yafD	8.19876	0.0410341
M9 + 0.2% lactose	yceP	8.19897	0.114329
M9 + 0.2% lactose	guaB	8.20122	0.18556
M9 + 0.2% lactose	thiC	8.20591	0.203933
M9 + 0.2% lactose	ydjN	8.20818	0.0309297
M9 + 0.2% lactose	fhuF	8.21364	0.07534
M9 + 0.2% lactose	talB	8.21508	0.0636611
M9 + 0.2% lactose	tnaC	8.21553	0.214052
M9 + 0.2% lactose	iscR	8.218	0.0755875
M9 + 0.2% lactose	yadR	8.22434	0.0774393
M9 + 0.2% lactose	pgi	8.2285	0.060219
M9 + 0.2% lactose	ycgK	8.23164	0.107271
M9 + 0.2% lactose	ssb	8.23347	0.0485451
M9 + 0.2% lactose	ftsH	8.23454	0.0406915
M9 + 0.2% lactose	yejL	8.23474	0.0242044
M9 + 0.2% lactose	dusB	8.2379	0.079562
M9 + 0.2% lactose	def	8.23828	0.0943364
M9 + 0.2% lactose	cvrA	8.23969	0.0769308
M9 + 0.2% lactose	yeiG	8.24171	0.0724418
M9 + 0.2% lactose	cysJ	8.24332	0.0411648
M9 + 0.2% lactose	ybeB	8.24404	0.106763
M9 + 0.2% lactose	bfd	8.24651	0.12713
M9 + 0.2% lactose	wrbA	8.24725	0.201143
M9 + 0.2% lactose	xseB	8.24915	0.0447284
M9 + 0.2% lactose	clpB	8.25404	0.0430234
M9 + 0.2% lactose	yedP	8.27019	0.0932136
M9 + 0.2% lactose	yieG	8.30643	0.100542
M9 + 0.2% lactose	aroL	8.31319	0.0621297
M9 + 0.2% lactose	sdhC	8.32273	0.125442
M9 + 0.2% lactose	accB	8.3271	0.00852278
M9 + 0.2% lactose	osmC	8.32843	0.0939115
M9 + 0.2% lactose	cirA	8.33371	0.104974
M9 + 0.2% lactose	focA	8.3383	0.244258
M9 + 0.2% lactose	ihfB	8.33879	0.0308714
M9 + 0.2% lactose	msrB	8.34925	0.0461156
M9 + 0.2% lactose	yheO	8.35774	0.0651785
M9 + 0.2% lactose	ychF	8.36371	0.0467692
M9 + 0.2% lactose	rof	8.37061	0.118542
M9 + 0.2% lactose	bioB	8.3826	0.210566
M9 + 0.2% lactose	smpA	8.39672	0.0423867
M9 + 0.2% lactose	yhiD	8.39752	0.00705153
M9 + 0.2% lactose	cysP	8.40079	0.0093229
M9 + 0.2% lactose	yafL	8.40501	0.0744006
M9 + 0.2% lactose	yedW	8.41356	0.0375016
M9 + 0.2% lactose	pspE	8.41681	0.214336
M9 + 0.2% lactose	folA	8.43023	0.0451122
M9 + 0.2% lactose	fdoG	8.43368	0.0614979
M9 + 0.2% lactose	yadF	8.43459	0.0431298
M9 + 0.2% lactose	proQ	8.4397	0.0582821
M9 + 0.2% lactose	ptsG	8.45602	0.0845698
M9 + 0.2% lactose	trmU	8.483	0.103116
M9 + 0.2% lactose	cfa	8.48473	0.159368
M9 + 0.2% lactose	lpd	8.49597	0.0965841
M9 + 0.2% lactose	folE	8.49707	0.0424749
M9 + 0.2% lactose	ybiH	8.50459	0.139268
M9 + 0.2% lactose	gmk	8.50571	0.186184
M9 + 0.2% lactose	ypeA	8.50581	0.0288354
M9 + 0.2% lactose	serX	8.52134	0.43648
M9 + 0.2% lactose	corA	8.53125	0.0271424
M9 + 0.2% lactose	cspA	8.53375	0.0691601
M9 + 0.2% lactose	lacI	8.53725	0.0664982
M9 + 0.2% lactose	rpmE	8.5426	0.211111
M9 + 0.2% lactose	secE	8.54464	0.0313106
M9 + 0.2% lactose	yhhQ	8.55871	0.045231
M9 + 0.2% lactose	yiaF	8.56404	0.072086
M9 + 0.2% lactose	gadB	8.57755	0.628085
M9 + 0.2% lactose	ycgE	8.60352	0.0874644
M9 + 0.2% lactose	rob	8.64745	0.162893
M9 + 0.2% lactose	acpP	8.65393	0.0304742
M9 + 0.2% lactose	bax	8.67448	0.0532276
M9 + 0.2% lactose	ykgM	8.67581	0.374221
M9 + 0.2% lactose	ppa	8.68539	0.0635251
M9 + 0.2% lactose	crl	8.69524	0.0332672
M9 + 0.2% lactose	yfgH	8.69826	0.129963
M9 + 0.2% lactose	metA	8.70796	0.0421229
M9 + 0.2% lactose	pntA	8.71965	0.0167753
M9 + 0.2% lactose	dinJ	8.7358	0.0666246
M9 + 0.2% lactose	argW	8.75946	0.170427
M9 + 0.2% lactose	mscS	8.76151	0.143848
M9 + 0.2% lactose	lacZ	8.76399	0.0280871
M9 + 0.2% lactose	metF	8.79564	0.0542608
M9 + 0.2% lactose	dmsA	8.80617	0.0708571
M9 + 0.2% lactose	evgA	8.81381	0.109845
M9 + 0.2% lactose	minC	8.8273	0.0603703
M9 + 0.2% lactose	ydgL	8.84386	0.0568233
M9 + 0.2% lactose	rpoH	8.88812	0.146261
M9 + 0.2% lactose	uspF	8.88876	0.132938
M9 + 0.2% lactose	mglB	8.90366	0.144284
M9 + 0.2% lactose	cytR	8.91605	0.0578934
M9 + 0.2% lactose	yahM	8.93468	0.106749
M9 + 0.2% lactose	phoH	8.9351	0.125378
M9 + 0.2% lactose	slyD	8.95339	0.0870452
M9 + 0.2% lactose	cld	8.97686	0.0910204
M9 + 0.2% lactose	ribB	8.98485	0.046659
M9 + 0.2% lactose	iaaA	8.99514	0.030253
M9 + 0.2% lactose	yajG	9.00982	0.0116665
M9 + 0.2% lactose	cyaA	9.01733	0.102213
M9 + 0.2% lactose	cysK	9.01823	0.0274629
M9 + 0.2% lactose	codB	9.03864	0.274214
M9 + 0.2% lactose	asnS	9.04705	0.0239448
M9 + 0.2% lactose	panD	9.05448	0.0560592
M9 + 0.2% lactose	znuA	9.08605	0.104989
M9 + 0.2% lactose	gadW	9.09477	0.2097
M9 + 0.2% lactose	mltD	9.12781	0.0595737
M9 + 0.2% lactose	pheM	9.18837	0.0370236
M9 + 0.2% lactose	hupB	9.21014	0.00420964
M9 + 0.2% lactose	yejG	9.22527	0.104251
M9 + 0.2% lactose	serW	9.27595	0.131943
M9 + 0.2% lactose	rpsO	9.28199	0.224695
M9 + 0.2% lactose	ilvC	9.29568	0.0440751
M9 + 0.2% lactose	fliY	9.30319	0.0531837
M9 + 0.2% lactose	aqpZ	9.30637	0.10144
M9 + 0.2% lactose	cspD	9.30997	0.0677224
M9 + 0.2% lactose	gatY	9.32773	0.042043
M9 + 0.2% lactose	ymcC	9.35104	0.119265
M9 + 0.2% lactose	yrbL	9.3885	0.0616278
M9 + 0.2% lactose	rmf	9.40093	0.0602452
M9 + 0.2% lactose	infA	9.41529	0.0912025
M9 + 0.2% lactose	hisL	9.41625	0.0252522
M9 + 0.2% lactose	adhE	9.42876	0.112064
M9 + 0.2% lactose	tonB	9.43653	0.0607229
M9 + 0.2% lactose	pyrB	9.4582	0.4299
M9 + 0.2% lactose	ycbK	9.47845	0.0510785
M9 + 0.2% lactose	rpsU	9.49912	0.0785807
M9 + 0.2% lactose	rpsB	9.52873	0.0839422
M9 + 0.2% lactose	asd	9.54969	0.0105541
M9 + 0.2% lactose	galE	9.56195	0.0286726
M9 + 0.2% lactose	ybgI	9.6017	0.0394942
M9 + 0.2% lactose	yifE	9.68011	0.0290415
M9 + 0.2% lactose	serA	9.68161	0.046597
M9 + 0.2% lactose	pheL	9.71712	0.0369601
M9 + 0.2% lactose	dsrA	9.88241	0.053368
M9 + 0.2% lactose	rpmB	9.94102	0.048238
M9 + 0.2% lactose	ilvL	10.0456	0.0426661
M9 + 0.2% lactose	ompC	10.0721	0.140256
M9 + 0.2% lactose	rpsJ	10.0885	0.0474935
M9 + 0.2% lactose	rpsP	10.0946	0.0188299
M9 + 0.2% lactose	rrnA	10.1207	0.065799
M9 + 0.2% lactose	serU	10.1243	0.0545514
M9 + 0.2% lactose	rrnB	10.2475	0.0826733
M9 + 0.2% lactose	rsd	10.5924	0.0371556
M9 + 0.2% lactose	rpsM	10.8258	0.0593369
M9 + 0.2% lactose	rrnD	10.8349	0.0468139
M9 + 0.2% lactose	rpsL	10.9404	0.0238047
M9 + 0.2% lactose	ompA	10.9538	0.100098
M9 + 0.2% lactose	rplN	11.4345	0.0831993

## Sheet: Fig1E
Full library distributions can be found here: https://doi.org/10.5281/zenodo.4662163

## Sheet: Fig2A
gene	expression_plasticity	noise_plasticity
argP	0.119786	2.32528e-07
lolC	0.0172107	2.929e-06
ego	0.000232539	3.01551e-06
tyrB	0.0430786	3.89891e-06
yfjN	0.00699038	8.48169e-06
ydgC	0.0190456	1.04334e-05
yajC	0.0616572	1.12415e-05
yneE	0.038995	1.40676e-05
yccF	0.00716906	1.51607e-05
ybaQ	0.0370724	1.64255e-05
ydhH	0.015623	1.70143e-05
creB	0.0497894	1.78925e-05
yhbP	0.0369263	1.79524e-05
yajG	0.0600475	1.83468e-05
rfe	0.0237555	1.87777e-05
ynfB	0.04444	1.89273e-05
ycdC	0.0115278	1.93963e-05
ymdB	0.0159821	2.03716e-05
deaD	0.0185279	2.21727e-05
yegW	0.0141064	2.68185e-05
trxC	0.0159377	2.7254e-05
hepA	0.0252752	2.73188e-05
intZ	0.0022229	2.98786e-05
yraQ	0.031312	3.23845e-05
yhjG	0.040649	3.25386e-05
serB	0.0555563	3.43362e-05
fepD	0.00769809	3.43901e-05
ydiY	0.0643561	3.72837e-05
ycaK	0.0168567	3.88254e-05
dapF	0.0633083	4.291e-05
nohB	0.113049	4.36786e-05
ucpA	0.00704826	4.8257e-05
yneK	0.0474031	4.94143e-05
dusC	0.0820546	5.09697e-05
ung	0.0606511	5.29153e-05
ybjJ	0.0569594	5.37912e-05
hrpB	0.0308118	5.40801e-05
ycgX	0.107431	5.9013e-05
ykgD	0.0403545	5.96645e-05
dgt	0.0567039	6.00603e-05
pspF	0.0983736	6.3834e-05
argC	0.484713	6.50248e-05
yagI	0.108695	6.5952e-05
ybhC	0.105524	6.79839e-05
thiI	0.0287898	6.87044e-05
yigI	0.0448376	7.00246e-05
priC	0.0361055	7.0898e-05
ybhQ	0.12809	7.10394e-05
ftsQ	0.0925141	7.26611e-05
yafS	0.0265837	7.34423e-05
gcvP	0.0597046	7.7107e-05
lysR	0.04102	8.12447e-05
ydiM	0.0179391	8.20245e-05
envY	0.00599151	8.24241e-05
yohL	0.0843751	8.35182e-05
ydfZ	0.0306396	8.51452e-05
argF	0.248326	8.52681e-05
yaeQ	0.0498442	8.55101e-05
uhpA	0.0657963	8.93371e-05
hisJ	0.316526	9.08709e-05
sppA	0.028939	9.22474e-05
mviN	0.0364325	9.22873e-05
btuB	0.0643183	9.31539e-05
hdfR	0.0452075	9.41663e-05
htpX	0.138265	9.45943e-05
speC	0.101398	9.61993e-05
ycfQ	0.0361744	9.75948e-05
yfeY	0.199434	9.98728e-05
pnp	0.0766188	0.000100251
ybhK	0.0102515	0.000101896
yecM	0.109084	0.000102625
yddW	0.0435875	0.000104379
accB	0.0457187	0.000104515
serC	0.180773	0.000105247
ydcR	0.0470494	0.000106034
yabN	0.0352067	0.000106975
yhcM	0.238138	0.000107091
parC	0.0687709	0.000108224
pdxY	0.0392918	0.000108327
dhaM	0.568662	0.00010925
torR	0.0412616	0.00011025
yphH	0.256387	0.000111453
pgsA	0.0201581	0.000112125
yciI	0.0358239	0.000113389
yhiI	0.0952131	0.000113911
hemH	0.0333098	0.000116611
ybdL	0.0887439	0.000120042
cysZ	0.0113547	0.000120555
ylbG	0.0203955	0.000121072
ghrA	0.0272667	0.000125475
yhiJ	0.0349221	0.000126181
yeeE	0.326275	0.000126369
yhhM	0.0964861	0.000131032
lon	0.0207488	0.000131733
ylcE	0.020113	0.000131913
ydaQ	0.0312039	0.000132669
yraM	0.0294511	0.000136103
yciK	0.0676723	0.000137606
ydjN	0.466075	0.000137774
yhcB	0.109084	0.000139228
fhuA	0.310943	0.000139555
greB	0.01308	0.000140984
argG	0.0267359	0.000142537
yciT	0.21063	0.000143294
hsdR	0.0497688	0.000146369
ynfA	0.0177179	0.000149982
yhhN	0.0397008	0.00015031
dps	0.0884687	0.000150744
spr	0.0680055	0.000150803
cobU	0.0678916	0.000150829
dcp	0.0857035	0.00015233
yiiQ	0.121948	0.000155841
gshA	0.116495	0.000158587
yafK	0.338758	0.000159853
rnhA	0.00233848	0.000160592
hcaT	0.0675819	0.000161398
yjeI	0.13067	0.000166113
mobA	0.0346004	0.000166749
katG	1.03637e-06	0.000170045
bisC	0.00515178	0.00017074
b2394	0.0989281	0.000172199
zitB	0.0105283	0.00017379
araC	0.170612	0.000182417
cusR	0.069847	0.000183333
ygaD	0.018258	0.000185804
dsbG	0.0210848	0.000186985
ykgJ	0.112201	0.000188048
hisL	0.0621732	0.000190807
hemL	0.0139637	0.000191453
ydgK	0.06205	0.00019152
norR	0.0146952	0.000191561
ybcY	0.0461884	0.000192115
pinE	0.0559129	0.000192369
mdoB	0.155859	0.000193993
rfbA	0.00780479	0.000195023
ypeA	0.0216883	0.000195256
ssb	0.0449391	0.000196384
ygeA	0.178283	0.000196491
ribE	0.016565	0.000196856
ycaN	0.133989	0.000198326
rfaQ	0.0439084	0.000198356
lysU	0.0193503	0.000198822
gntR	0.00638987	0.000199327
yqiC	0.0608819	0.000200354
corA	0.105802	0.000200526
elaA	0.0397608	0.000202324
yejL	0.0451304	0.000202639
ndh	0.146815	0.000204946
ytjB	0.0672286	0.000205058
yqjH	0.0250035	0.000205554
mcrB	0.164007	0.000205607
ansA	0.0867692	0.000206976
helD	0.0488712	0.000207526
yneH	0.0659575	0.000211925
tatE	0.146931	0.000214312
apt	0.126451	0.000216167
hipB	0.0424933	0.000218054
fldA	0.0375195	0.000218456
abrB	0.0252153	0.000218504
yfeC	0.0194609	0.000219232
kefG	0.142245	0.000220524
allR	0.126705	0.000220738
yhbC	0.114928	0.000221828
yhfK	0.0256337	0.000223563
ynfC	0.0169589	0.00022459
pyrG	0.529164	0.000224643
gntT	0.0266477	0.00023025
glmU	0.234689	0.000235018
yfhB	0.00650323	0.000235268
emrE	0.0436114	0.00023549
trpR	0.0673524	0.000236789
skp	0.16548	0.000237036
fldB	0.069465	0.000237761
nlpC	0.091656	0.000238946
ychJ	0.0320088	0.000242251
yfcE	0.0408513	0.000242407
yqcD	0.0481362	0.000243486
pheL	0.842666	0.000245358
pinH	0.057332	0.000245469
yneF	0.149828	0.000246807
metA	0.796529	0.000248497
tyrS	0.148226	0.000257488
rpmB	0.103692	0.000260682
ecfD	0.066788	0.000261218
nadC	0.0342237	0.000262312
dapA	0.040128	0.000262831
yhaJ	0.169658	0.000263031
ymcE	0.103545	0.00026329
ampD	0.0264328	0.000263994
yrbG	0.0229925	0.000264628
amiC	0.128734	0.0002647
smpA	0.0446592	0.000266457
lepA	0.0500431	0.000272061
hupB	0.19221	0.000274614
ygiH	0.0435028	0.000274617
ggt	0.0295125	0.000274777
ihfB	0.0162859	0.000274898
ribB	0.0704778	0.000277195
pspB	0.0464384	0.000279044
yqaB	0.111649	0.000282104
nupC	0.103276	0.000282572
nudF	0.0871295	0.000282701
yodB	0.0300554	0.000284621
ribA	0.0907789	0.000286563
yhbQ	0.0605297	0.000286845
ygiF	0.0288224	0.000287218
ygdQ	0.0391132	0.000287597
erfK	0.0370189	0.000289307
glnB	0.0790372	0.000289398
fucR	0.0900703	0.000289832
setA	0.0605635	0.000291652
yfgB	0.152186	0.000293472
ybjE	0.117472	0.000296506
ygbI	0.0309881	0.000299551
mpaA	0.00565515	0.00030009
ydiV	0.0583923	0.000300299
flgM	0.0121462	0.000300309
smtA	0.133045	0.000301379
nfo	0.0336585	0.000302154
ycjZ	0.0411594	0.000302219
folX	0.204369	0.000307972
hofM	0.0108462	0.000310801
torS	0.0280548	0.000316894
dsrA	0.0783685	0.000320915
mngR	0.0699501	0.000326071
dacB	0.0830906	0.000327297
potA	0.0439519	0.000327846
ydbD	0.0169306	0.000329335
ybgC	0.0636489	0.000333358
yhbT	0.0482525	0.000338939
clpP	0.0389437	0.000339122
lolB	0.0150182	0.000340045
folA	0.0817234	0.000340508
ydgA	0.0637242	0.000341144
yccA	0.0514858	0.00034183
yjfK	0.0405247	0.000341947
secE	0.0463444	0.000342116
menF	0.0922312	0.000346273
gnd	0.139159	0.00034699
ftsH	0.0968933	0.000349063
psd	0.0847387	0.00034985
yceF	0.00379513	0.000352185
yeeI	0.0625025	0.000352321
modF	0.310886	0.000357618
murB	0.0437582	0.000358359
yhiD	0.364873	0.000358944
metG	0.0730083	0.000359074
yidC	0.0869356	0.000359733
pheP	0.156742	0.000360818
yjbQ	0.386489	0.000365355
argA	0.399765	0.0003659
sodB	0.01996	0.000374959
pinR	0.000297926	0.00037596
yrfF	0.055662	0.000376555
icd	0.0819523	0.000377909
yfcD	0.134471	0.000379309
nac	0.0302888	0.000381841
mfd	0.0932614	0.000382599
yagB	0.0689892	0.000383861
thiM	0.0405685	0.000384997
fliY	0.617925	0.00038908
yhdA	0.137695	0.000389681
yeeX	0.0532192	0.000390742
ydcF	0.0107791	0.000392345
pabC	0.0521282	0.000392349
ydhO	0.0510762	0.000396353
yhjK	0.0689324	0.00040009
cysB	0.0631041	0.000400939
yhjX	0.0255094	0.000401591
yfbU	0.0361456	0.000405274
yciS	0.0146438	0.000406037
yaeH	0.0658242	0.000406409
xthA	0.0940131	0.000411315
rrnA	0.176042	0.000411531
ygeR	0.0652928	0.000414957
rimJ	0.108023	0.000419794
aroH	0.0976407	0.000420077
yifE	0.424601	0.000420648
rpsP	0.10763	0.000420767
solA	0.0214448	0.000420953
ubiX	0.107361	0.000421338
yoaA	0.0499582	0.000422535
syd	0.0203924	0.000424111
deoR	0.105865	0.000424442
sohB	0.0389397	0.000428114
sanA	0.0428733	0.000429842
yehZ	0.0274208	0.00043011
phoP	0.103559	0.000430536
xasA	0.00774172	0.000431294
zupT	0.160365	0.000440176
ubiG	0.0145405	0.000440495
aspU	0.0495235	0.000440597
yggE	0.0248923	0.000441069
yaiI	0.0202993	0.000442181
crp	0.0650445	0.000442763
panD	0.339802	0.000443734
uvrD	0.016432	0.00044587
ycaD	0.0817442	0.000448066
rpsJ	0.0511818	0.000449058
poxB	0.0144588	0.000450839
hsdM	0.0628701	0.000451161
ybaL	0.0674935	0.000451193
ycaO	0.0730007	0.000451395
gltB	0.231697	0.000453307
plsC	0.0545667	0.000454009
rsuA	0.0474654	0.000462764
dinG	0.1127	0.000467788
ftsK	0.0612091	0.000470013
yeaM	0.0585267	0.00047445
dnaK	0.0440484	0.000476581
rnt	0.0665329	0.000482627
xseB	0.163678	0.000483757
yaiA	0.0435706	0.00048549
ybhL	0.0247299	0.000489638
ompR	0.0546316	0.000493783
gst	0.176245	0.000495591
serA	0.805807	0.000496926
glcC	0.0959809	0.000498064
dnaQ	0.129494	0.000505188
pntA	0.785618	0.000507286
yibL	0.0142399	0.000509033
soxR	0.0830707	0.000510179
yedW	0.143912	0.000510722
ypfJ	0.100357	0.000514981
yfdZ	0.180391	0.000517159
ydcM	0.0209595	0.000517446
yacG	0.0179178	0.000522267
tufA	0.144343	0.00052303
kefF	0.0190369	0.000527903
ycbK	0.0927238	0.000530017
yebG	0.0406533	0.000533286
frr	0.0357413	0.000535285
cld	0.0466769	0.000535835
yjfQ	0.0611724	0.000537343
yeaH	0.0822392	0.000537905
cca	0.0297666	0.000544691
srlR	0.0370776	0.000546112
ilvY	0.0283982	0.000546873
yneJ	0.0433364	0.000551276
seqA	0.0862992	0.000551864
rplN	0.0459885	0.000553344
uvrY	0.0702401	0.000555612
ligT	0.0885778	0.00055601
htrL	0.0278322	0.000556407
rhlE	0.0321533	0.000561006
lacI	0.119341	0.000562035
yafL	0.0672015	0.000563917
creA	0.0598117	0.000564969
yheO	0.168916	0.000567559
serU	0.160712	0.000569412
yhhQ	0.0460678	0.000570307
yafD	0.136887	0.000572594
aroP	0.265532	0.000573525
iaaA	0.737513	0.000573729
malI	0.00825467	0.000575656
yjcD	0.323108	0.000575836
yliI	0.0209045	0.00057661
yjcO	0.0981158	0.000578154
ychF	0.0413619	0.000578551
lacY	0.0155242	0.000579174
yegE	0.209368	0.00058068
yebE	0.00975207	0.000585755
tig	0.17808	0.000592241
mgsA	0.120233	0.000592304
pldB	0.0834508	0.000592435
dcm	0.10043	0.000594771
gmr	0.012549	0.00059517
ybaP	0.0697037	0.000595254
yrbF	0.0444141	0.000597502
ygaZ	0.11563	0.000610337
yrbL	0.694274	0.00061687
pqiA	0.0120438	0.00062407
yadF	0.0534414	0.000625683
rpsM	0.0899851	0.000626218
yjjK	0.201807	0.000628677
prfB	0.0519547	0.000630518
lgt	0.136781	0.000630639
asnS	0.135022	0.000632871
ycgE	0.559579	0.000643147
pdxK	0.0411785	0.000643779
talB	0.0905828	0.000646397
pheM	0.0603482	0.000651391
ycbB	0.019707	0.000653083
yggM	0.0154198	0.000656074
nadK	0.101367	0.00066052
trxA	0.0343479	0.00066094
yfaY	0.339643	0.000661923
ftsY	0.0726173	0.000663005
proQ	0.15815	0.00066433
ybaD	0.031609	0.000673925
yggD	0.0365439	0.000674403
yaiW	0.0319272	0.000676261
glgB	0.0362495	0.000676455
yncE	0.145665	0.000677053
pgpB	0.0932267	0.000677877
ybeL	0.208838	0.00068061
ydjF	0.0262638	0.000683374
ybeZ	0.027071	0.000685529
phoH	0.464859	0.000686216
hemC	0.169922	0.000691324
cvrA	0.0187716	0.000692588
yfhR	0.00218378	0.000695068
polB	0.050155	0.0006959
rpsU	0.0488517	0.000696117
yccR	0.0337151	0.000699205
msrA	0.32163	0.000699236
ycbZ	0.13216	0.000700607
rrnH	0.102821	0.000707007
ycgN	0.0690749	0.00070818
slt	0.0242245	0.000708647
ybjG	0.0257496	0.000710799
smpB	0.124548	0.000713711
nudH	0.0535078	0.000714911
cybC	0.0249601	0.000718656
ymjA	0.0365506	0.000718974
fabR	0.0534299	0.000719526
nudE	0.058564	0.000720624
def	0.133298	0.00072366
ybgA	0.104945	0.000724613
ilvL	0.132633	0.000731927
pitA	0.0366135	0.000739476
uspA	0.0559042	0.000741431
bax	0.143057	0.000749334
dacA	0.0719818	0.000750406
cspG	0.0445316	0.000756479
ompT	0.0610914	0.000758215
rmf	1.36466	0.000760254
sohA	0.139376	0.000761861
yoaB	0.0617749	0.000762307
hisS	0.108279	0.000768443
yeaS	0.136356	0.000770989
sstT	0.163701	0.000772901
yidH	0.0514851	0.000776175
clpB	0.147637	0.000776295
galU	0.0244424	0.000778576
mltD	0.135215	0.000781199
yjeB	0.0338784	0.000789432
yehS	0.20453	0.00079211
map	0.0733524	0.000805513
yjcE	0.000698003	0.000807333
ligA	0.0735973	0.000813051
yebR	0.109562	0.000814388
yfiE	0.102628	0.000817325
yahB	0.222354	0.000818143
ybjQ	0.166327	0.000821888
flk	0.073165	0.000828202
elaB	0.101897	0.000828616
yafC	0.00772944	0.000829801
pyrH	0.0953849	0.000830082
dusA	0.0494586	0.000830196
napF	0.136779	0.000848023
hemB	0.0248719	0.000852214
ydhS	0.0282192	0.000853579
yciA	0.0858676	0.000861161
aroL	0.286521	0.000864803
lexA	0.643496	0.000867701
ybdG	0.048771	0.000868266
asd	0.684888	0.000869929
ycjM	0.107204	0.00087201
ubiE	0.0844145	0.000875419
yajB	0.0173684	0.000877413
pth	0.0960436	0.000883065
marC	0.12785	0.000885765
b2974	0.0969365	0.000889522
tonB	0.0870238	0.000889744
betT	0.199635	0.000892391
chaC	0.0200246	0.000898029
rrnD	0.299696	0.000898504
yeiG	0.0917241	0.000900028
ybjP	0.0308814	0.000903764
ispB	0.0914221	0.000907669
infA	0.141951	0.000912911
cysP	0.72247	0.000915257
amn	0.153573	0.000923578
gsk	0.152229	0.00093708
ygfI	0.0253125	0.000948457
ppiC	0.063017	0.000956821
yhgF	0.0968322	0.000958609
pfkB	0.0169784	0.00096158
minC	0.0683005	0.000963046
ycgL	0.0750154	0.000964794
pcnB	0.0980166	0.000966057
pstS	0.147898	0.000980764
cysQ	0.0060978	0.000981776
yiaF	0.126402	0.000984239
ybaY	0.055665	0.000987236
rfaZ	0.0298409	0.000987865
ydgI	0.187068	0.000989637
ilvC	0.817362	0.000994995
gyrB	0.0489673	0.00100042
fhuF	0.277291	0.00100734
rpsB	0.0550984	0.0010082
yedQ	0.07653	0.00100849
yiiU	0.0218686	0.00101285
yiiP	0.0116625	0.00101579
nfnB	0.05683	0.00101782
fabZ	0.109124	0.00102185
ygdR	0.018327	0.00102299
proS	0.0782855	0.00102657
mrp	0.129513	0.00103503
agaR	0.0427204	0.00104244
folE	0.307154	0.00104641
ycaP	0.00419148	0.00104906
yhfA	0.0727975	0.00105267
aspC	0.077429	0.00105752
yqeG	0.244304	0.00106157
rcsC	0.0772685	0.00106403
yihD	0.0428292	0.00106733
ybjN	0.149718	0.00106898
rpsL	0.044527	0.00106929
ybjM	0.0841894	0.00107162
rpsT	0.0270836	0.00107339
artP	0.127548	0.00108318
sspA	0.023385	0.00109335
mutY	0.0671032	0.001098
mug	0.215742	0.00110118
mazE	0.0665579	0.00110146
rluC	0.105758	0.00111039
glpX	0.0640333	0.00111478
yeeA	0.0842233	0.00111671
rph	0.119376	0.00112426
ybjS	0.0909527	0.00112556
trpL	2.3528	0.00113116
atpI	0.238813	0.00113536
lpd	0.129159	0.00114915
secM	0.0524246	0.00116299
yqeH	0.0381191	0.00116433
tam	0.0518802	0.001167
yadC	0.0857146	0.0011678
hda	0.0647817	0.00116923
amiA	0.0745068	0.00117245
yohD	0.0246247	0.0011734
ybhE	0.0298549	0.00117519
rnd	0.0927525	0.00117542
yacL	0.0124796	0.00117738
yagU	0.332032	0.00117807
prlC	0.0193948	0.00118293
dfp	0.0480182	0.00118306
ppa	0.06458	0.00119325
alaS	0.0955494	0.001196
kdtA	0.194594	0.00119732
manX	0.203241	0.00119842
slyD	0.0651721	0.00120548
psiE	0.0600254	0.00120918
rdoA	0.215595	0.00121023
paaX	0.218649	0.00121263
slyB	0.0494664	0.00121494
argI	0.417394	0.00121995
yfbV	0.156165	0.00122059
pepQ	0.0882548	0.00122658
tyrP	0.160192	0.0012278
nmpC	0.235218	0.00122932
yebQ	0.118601	0.00122957
inaA	0.042395	0.00122987
ecfI	0.0332481	0.00123106
ydgH	0.0184427	0.00123289
yncC	0.19186	0.00123368
fur	0.0782853	0.00123423
rsd	0.10469	0.00123674
dmsA	0.182832	0.0012432
moaA	0.129933	0.00124446
yfeA	0.073544	0.00124538
bcsE	0.0582893	0.00125679
ackA	0.0589148	0.00125739
yfgA	0.1494	0.00125941
rfbB	0.0884486	0.00126213
rplL	0.0234499	0.00129507
yceP	0.137612	0.00129845
asnC	0.00271895	0.00130203
cspB	0.150677	0.00130633
vacJ	0.0858887	0.00130771
ppiB	0.0408098	0.00131649
ydgD	0.120395	0.0013204
uspB	0.631858	0.00133054
speE	0.114931	0.0013429
menG	0.211384	0.0013515
yddE	0.0636006	0.0013563
shiA	0.275269	0.00135872
ybaN	0.074065	0.00136284
cutA	0.0156387	0.00136591
ddlA	0.0330833	0.0013714
ykfA	0.00791572	0.00138091
lysA	0.11361	0.00138359
htpG	0.0505279	0.00138764
araJ	0.0212914	0.00139337
kch	0.14604	0.00140088
tolA	0.0691179	0.00140421
cyaA	0.098181	0.00140443
racC	0.112062	0.00140546
arcB	0.0566727	0.00140597
gltX	0.138692	0.00140845
yjdI	0.0482331	0.00140959
ycgJ	0.0322898	0.00141818
ycaC	0.0235658	0.00141881
yfhM	0.000414695	0.00142207
yieG	0.314158	0.00142954
znuC	0.565448	0.00143892
yqjC	0.0543718	0.00144459
cmr	0.0155511	0.00144617
ydcA	0.0255426	0.00145039
intF	0.0815934	0.00145689
cydD	0.03594	0.00146831
yhjJ	0.0171043	0.001469
entS	0.0780562	0.00148728
ysgA	0.0364294	0.00149051
msrB	0.175527	0.00149416
mhpR	0.378997	0.00150153
oxyR	0.0675135	0.00150464
metB	0.166467	0.0015121
mscL	0.0671898	0.00151293
cysS	0.0979575	0.00151476
yaaH	0.199638	0.00152883
udk	0.0333601	0.00154327
pmrD	0.0996339	0.00155343
yicC	0.0391311	0.00155391
rssA	0.248672	0.00155629
cspA	0.220561	0.00155674
grxC	0.0148614	0.00156091
amyA	0.0733332	0.00156365
rhtB	0.0348913	0.00156562
ydfH	0.0768829	0.00156701
ybiS	0.0300166	0.00156728
rhlB	0.0475028	0.00157327
ada	0.0793919	0.00159086
rrnB	0.243447	0.00160546
rof	0.240859	0.00160619
cysK	0.775629	0.00163842
ybjC	0.0506647	0.0016402
thrU	0.0178321	0.00165126
pncB	0.0426044	0.00165221
yggH	0.225029	0.00165524
trmA	0.155115	0.00166791
znuA	1.88377	0.00167658
tolC	0.0208281	0.00168415
selD	0.0639808	0.00169352
nlpA	0.168825	0.00169354
pgmI	0.0763208	0.00170916
msbB	0.0605859	0.00171831
nhaA	0.0050584	0.00172466
brnQ	0.014776	0.00173449
slyA	0.0879947	0.00173945
lipB	0.0544907	0.00174283
yliE	0.143305	0.00174758
ompA	0.128357	0.00175265
aldA	0.147666	0.00176534
glnH	0.0374534	0.00178563
idnK	0.0264019	0.00179125
csdA	0.134223	0.00181562
yaiB	0.0662506	0.0018179
rpsA	0.148887	0.00185072
yrbA	0.119781	0.00185256
fepA	0.174777	0.00185274
uvrA	0.073826	0.00187026
exuR	0.0823313	0.00187757
rstA	0.0520825	0.00187777
dppA	0.36359	0.0018817
coaE	0.039181	0.00189327
rimL	0.114297	0.00190283
ycfD	0.20094	0.00190913
ynfK	0.0600566	0.00191062
dusB	0.0941845	0.0019284
ycgR	0.00136137	0.00193879
purM	0.364592	0.00195251
sscR	0.134376	0.00195408
yobF	0.293596	0.00197381
yfcG	0.0401097	0.00197518
yiaJ	0.118859	0.00197873
yejA	0.0485579	0.00198112
mscS	0.376044	0.00198601
yfiF	0.13623	0.00199366
stpA	0.0433454	0.00200698
pfkA	0.210282	0.00200757
ampH	0.0556672	0.00201051
rmuC	0.243051	0.00201367
idi	0.037251	0.00201778
trkA	0.0166069	0.00202141
ydeJ	0.0325584	0.00202505
ybiV	0.122861	0.00202888
yddA	0.133006	0.00204406
lipA	0.0368298	0.00204423
ydiU	0.0253696	0.00205635
ftsJ	0.0676384	0.00205786
rluB	0.0258054	0.00208178
plsB	0.317133	0.00208379
yheS	0.00130103	0.00209215
ydeO	0.137182	0.00209836
add	0.0383316	0.00210608
efp	0.0195466	0.00212375
ybgI	0.0684525	0.00213131
rpoH	0.104409	0.00215129
cysD	0.138239	0.00216775
evgA	0.103328	0.00217083
glyQ	0.0753521	0.00217613
yfbJ	0.101926	0.0021777
katE	0.14026	0.00219209
grxB	0.150857	0.0021949
mntR	0.0473474	0.00219597
trmE	0.238638	0.00220143
ymcC	0.290624	0.00220879
ycbW	0.0841885	0.00222792
dnaX	0.0476858	0.00222947
yddM	0.076122	0.00225793
yojI	0.0637373	0.00226256
yghU	0.0214288	0.00227448
yjiX	0.140346	0.00229099
sdaA	0.0410592	0.00231668
osmC	0.953313	0.00231928
yhbX	0.031471	0.00235283
yhbO	0.0504173	0.00235463
ybcW	0.189909	0.00235845
leuS	0.105569	0.0023877
ascG	0.148618	0.00240045
yaiP	0.115665	0.00241783
yqfA	0.18963	0.00242635
ydjA	0.0765577	0.00243723
yaiE	0.235528	0.00243936
tesB	0.138127	0.0024476
gpt	0.048063	0.00247742
purT	0.226625	0.00249418
ynfM	0.141984	0.00251603
yejK	0.11536	0.00254143
ybiH	0.269655	0.00254763
pdxH	0.069049	0.00256844
ileX	0.421347	0.00257534
dksA	0.177657	0.00258385
ytfL	0.11147	0.00258768
ybjL	0.0807892	0.00259222
mcrA	0.0266807	0.00262173
metR	0.508486	0.00263887
metF	0.750188	0.00266722
gadW	0.33569	0.00268238
yhjR	0.0539617	0.00269684
dinJ	0.134322	0.00270371
rcsF	0.136426	0.00271155
cirA	0.338151	0.00272047
hcaR	0.633832	0.00273523
rhsD	0.213037	0.00274243
dcuS	0.103808	0.00274387
pykF	0.0788826	0.0027471
yafV	0.054618	0.0027628
b0656	0.128279	0.00278657
pgi	0.142923	0.00279292
ecfG	0.034196	0.00280998
proB	0.0657569	0.00283171
ushA	0.0305503	0.0028364
yegP	0.181165	0.00285154
ptsG	0.184968	0.00287997
cysJ	0.31846	0.00288578
ycgK	1.11359	0.00289586
fepB	0.0488328	0.00290971
aroF	0.0664733	0.00291592
araF	0.0421129	0.00294618
ycjX	0.020291	0.00295743
yajO	0.0491058	0.00297245
yejG	0.0800449	0.00307844
polA	0.302606	0.00309238
yfdV	0.099618	0.00309604
maeB	0.0885766	0.00312012
iap	0.0355194	0.00313847
ydhQ	0.0664183	0.00314464
pyrC	0.223477	0.00318296
argW	0.0584413	0.0031907
yeaT	0.0281686	0.0032081
ynfL	0.0145396	0.00321328
glnA	0.139652	0.00323136
bfd	0.358786	0.00328085
ydhD	0.126235	0.00331151
osmB	0.0172655	0.00332141
yeaZ	0.0505026	0.0033215
galE	0.609966	0.00333373
glpE	0.154678	0.00335905
lpp	0.107632	0.00337033
trmU	0.0789365	0.00337551
ycjL	0.152874	0.00337728
pspE	0.239184	0.00340947
fhlA	0.129378	0.00341457
ybeB	0.145481	0.00341759
alsR	0.0212753	0.00341811
rluD	0.205623	0.00343269
fes	0.73222	0.00343733
bolA	0.10046	0.00344038
ydcL	0.288068	0.00345249
yhaH	0.0283769	0.00345578
yjjJ	0.195886	0.0034992
fadL	0.133986	0.0034996
uxuR	0.150987	0.00350065
rnk	0.0813023	0.00350072
greA	0.0381098	0.00350103
ycfS	0.0557236	0.0035284
yibK	0.0993373	0.00354868
ydfA	0.232667	0.00357145
yhhT	0.218545	0.00359476
srmB	0.175474	0.00361144
galS	0.126346	0.00361313
crl	0.170493	0.00362627
ydcK	0.0410873	0.0036326
metE	0.109802	0.00363837
slyX	0.0277323	0.00364248
yhcO	0.0490933	0.00364251
pepD	0.0342272	0.00364266
xseA	0.0389486	0.00365508
rluE	0.109734	0.0036914
srlA	0.0114958	0.00374052
guaC	0.0220856	0.00374062
pbpG	0.0714325	0.00375866
yadR	0.255347	0.00379524
yfjG	0.0536831	0.00383289
uspE	0.388707	0.00385004
tolB	0.0755894	0.00389539
gmk	0.0952825	0.00389639
wrbA	0.249516	0.00393724
yraR	0.0266983	0.00397133
rob	0.127276	0.00400345
sodC	0.216136	0.00403678
rpoE	0.143067	0.00405814
yncG	0.140918	0.00408724
crcB	0.105199	0.00409155
acpP	0.0378338	0.0041358
valV	0.965793	0.00416606
thiC	0.0740864	0.00424198
cvpA	0.0377509	0.00425527
cueR	0.185903	0.00428637
fruB	0.145211	0.00428816
dcuA	0.141259	0.00431528
yfgH	0.12972	0.00433458
yqaE	0.00577154	0.00436441
pdxB	0.0424607	0.0043759
ftsN	0.11367	0.00437601
prpR	0.406187	0.00437863
sodA	0.0320499	0.00441105
ydcX	0.18657	0.0044895
ppiD	0.0771719	0.00461206
mdtK	0.103359	0.00462229
yhfG	0.194439	0.00469567
rfaH	0.0899976	0.00470475
lsrR	0.15539	0.00475975
mutM	0.0221327	0.00480072
ydcS	0.701102	0.00489016
glyA	0.304354	0.00489693
nrdH	0.829089	0.00492087
focA	0.742835	0.00493711
glnL	0.190568	0.00497486
recA	0.180414	0.00499018
pepE	0.0898847	0.00500547
ykgI	0.041364	0.0051116
cytR	0.430538	0.00515337
yhdN	0.257736	0.00516304
glgS	0.612701	0.00516341
aldB	0.162567	0.00525782
lctP	0.0182429	0.00527913
intA	0.0205791	0.00539584
rpsO	0.053513	0.0054474
yliG	0.0433854	0.0054496
alsI	0.0351617	0.0055285
ytfQ	0.120098	0.00566046
yebO	0.281916	0.00573371
cfa	0.409536	0.00584909
cpdB	0.0293791	0.00585048
ygjR	0.0783526	0.00591944
nupG	0.0253527	0.0059249
priA	0.0550122	0.00601863
ycdN	0.070092	0.00611427
lpxP	0.242278	0.00618611
ahpC	0.0308815	0.00621342
yjiJ	0.194499	0.00658791
osmE	0.422123	0.00663781
fxsA	0.0322298	0.00668128
nanT	0.129028	0.00674252
serW	0.0241965	0.00675735
csiD	0.219748	0.00680848
bioB	0.22421	0.00686953
yeiE	0.0306542	0.00691492
ybfE	0.194134	0.00699087
ompC	0.201989	0.00705387
guaB	0.0429073	0.00708087
yiaG	0.104712	0.00709803
nrdG	0.103768	0.00732781
uspG	0.037823	0.00740107
aspA	0.57772	0.00742015
adhE	0.373202	0.00761498
cyoA	0.166569	0.0077796
yedP	0.095922	0.00778145
yqeK	0.0537032	0.00783305
ygeI	0.0202278	0.00785947
mlc	0.103749	0.00786536
ycjK	0.246779	0.00787396
yecH	0.084399	0.00800012
aqpZ	0.972709	0.008087
dkgA	0.126492	0.00810058
rpiA	0.0862521	0.0081907
pepN	0.0694114	0.00829029
uxuA	0.0864624	0.00836871
ymgE	0.0765382	0.00838086
rpmE	0.056006	0.00839453
ylaB	0.0407402	0.00846205
ydgL	0.111191	0.0088255
yqjG	0.0466634	0.00898357
sthA	0.0517788	0.00904662
yeiC	0.336785	0.00919814
fdhF	0.0194854	0.00932474
ygiR	0.0829432	0.00939156
ylaC	0.248332	0.00940514
frdA	0.0839034	0.00948167
cspD	0.67646	0.00950828
yahM	0.0928817	0.00958329
ldhA	0.125394	0.00970077
mqo	0.0964052	0.00992093
fadB	0.224171	0.009923
iscR	0.141902	0.0103106
ycfR	0.079059	0.0103225
nlpI	0.178049	0.0106861
yfbM	0.0253254	0.0107078
entC	0.0882772	0.011206
ychH	0.434653	0.0112604
glpD	0.962134	0.011332
ppiA	0.0244047	0.0114691
yahO	0.0342371	0.0117356
fdoG	0.0787253	0.0119846
ygaV	0.0321266	0.0120726
otsB	0.124228	0.0121286
ykgM	0.95777	0.0121543
hslJ	0.0203362	0.012198
oppA	0.560991	0.0121985
upp	0.36886	0.012246
uspF	0.885159	0.0124734
acnB	0.381557	0.012763
b1420	0.179345	0.012854
ytfF	0.155677	0.0128988
deoC	0.067425	0.0135192
deoB	0.0423246	0.0137653
gatY	0.544884	0.0139438
pck	0.310765	0.014178
ugpB	0.0997217	0.0144764
yniA	0.0871426	0.0149635
cbpA	0.239832	0.0151602
yihX	0.0155787	0.0160207
ygcF	0.0654212	0.0160357
hdeD	0.613332	0.0162564
yihU	0.309271	0.0164187
ygiU	0.453478	0.016507
treB	0.181783	0.0172187
cbdA	0.00238427	0.0175618
gadX	1.20374	0.0176801
hdeA	0.263577	0.0187545
yajR	0.0357013	0.0187813
yhjY	0.355818	0.01987
rssB	0.174182	0.0210094
zntA	0.106632	0.021046
rfaD	0.109705	0.0222016
tpiA	0.100734	0.0223453
codB	0.60738	0.0234013
sulA	0.51696	0.0236986
fdhD	0.147904	0.0238775
slp	0.537541	0.0240088
ndk	0.126954	0.0250227
potF	0.00897898	0.025099
ompX	0.222367	0.0252475
udp	0.0598503	0.0257696
yjhI	0.0938056	0.0268528
serX	0.228118	0.0285255
tnaC	1.24596	0.0290369
talA	0.125217	0.0295614
sdhC	0.527556	0.0295931
hrpA	0.0131859	0.0305496
ycdZ	0.0950173	0.0326659
pyrB	0.797789	0.0335622
rbsD	0.543491	0.0352409
hupA	0.157129	0.0373547
fadE	0.106116	0.0375701
fliF	0.0243363	0.037766
dctA	0.0915123	0.0394543
hdhA	0.391324	0.0403433
yhcF	0.264479	0.0423103
ybaA	0.0551894	0.0449324
yohC	0.22505	0.0469604
gadB	0.972184	0.0505354
nrdD	0.419462	0.0529859
feaR	0.308444	0.0545158
frlA	0.103572	0.0554748
csiE	0.119238	0.0566869
ybhA	0.172372	0.0626286
hslV	0.0486771	0.063305
ygjH	0.439349	0.0700204
imp	0.0172869	0.0726439
dgoR	0.10224	0.0751374
sbmC	0.181177	0.0767226
cdd	0.488386	0.0795051
lacZ	1.00685	0.0875332
mtr	0.0428616	0.101736
pitB	1.09467	0.102925
uxaC	0.0730862	0.105873
yjbJ	0.429609	0.106755
mglB	1.0964	0.11757
ugd	0.124471	0.140275
ygbJ	0.338376	0.151455
yciG	0.361113	0.242641
rcsA	0.186513	0.344607
yaaA	NA	NA
dhaR	0.0257621	NA
narZ	NA	NA
gcvT	0.000243963	NA
folB	NA	NA
soxS	NA	NA
gloA	NA	NA
pldA	NA	NA
ybdH	NA	NA
prfC	0.0456911	NA
mrr	NA	NA
ecfE	NA	NA
nhoA	NA	NA
dinB	0.230383	NA
yaiZ	0.0030298	NA
ycjG	0.0118705	NA
ypjD	NA	NA
yoaE	NA	NA
yjfI	NA	NA
clpX	NA	NA
fliE	NA	NA
yegT	0.0289642	NA
tdcB	0.00545529	NA
ydiP	0.00984567	NA
yaaJ	NA	NA
fadI	0.0175876	NA
smf	NA	NA
fkpB	0.022825	NA
sbcB	NA	NA
yjjV	NA	NA
agaS	NA	NA
cdaR	NA	NA
yjiW	0.0209188	NA
ydeI	1.74992	NA
secB	NA	NA
pepT	0.00469526	NA
rihA	NA	NA
pstC	0.0180493	NA
ydbC	0.0355178	NA
gntP	NA	NA
glpA	NA	NA
yeaE	0.00997101	NA
nagE	NA	NA
malX	0.0462293	NA
yfjL	0.0260277	NA
yhgE	NA	NA
ubiF	8.59654e-05	NA
nanA	0.00148624	NA
feaB	0.0080744	NA
metZ	NA	NA
yfiC	NA	NA
yagE	NA	NA
rplY	NA	NA
adk	NA	NA
ydeP	NA	NA
ydbH	NA	NA
ybiJ	0.0507357	NA
yafZ	NA	NA
aniC	0.0238141	NA
yhfZ	0.0066425	NA
yedY	6.89677e-07	NA
psiF	0.0390483	NA
fiu	NA	NA
ygiW	NA	NA
ycfJ	NA	NA
cadB	0.0177437	NA
nagB	NA	NA
ydeQ	0.000322698	NA
rrlD	0.000213793	NA
tar	NA	NA
hdeB	0.00653004	NA
dedA	0.00114675	NA
ykiA	0.00591049	NA
ybgS	NA	NA
yjiT	NA	NA
uidA	NA	NA
yhbW	NA	NA
yhiP	NA	NA
pflA	NA	NA
yahK	NA	NA
ycgM	NA	NA
hyaA	NA	NA
treF	NA	NA
astC	NA	NA
yahD	NA	NA
ydgR	2.79499	NA
narU	NA	NA
ompW	NA	NA
pphA	NA	NA
ygaQ	NA	NA
ygeF	NA	NA
yddH	NA	NA
ybiU	NA	NA
ydhZ	NA	NA
kbl	NA	NA
yebU	NA	NA
metK	NA	NA
yjjI	NA	NA
speB	NA	NA
glyU	NA	NA
sapA	NA	NA
yffS	NA	NA
grxA	NA	NA
rpsG	NA	NA
fliA	NA	NA
yhgN	NA	NA

## Sheet: Fig2B-G
gene	Condition	fl_mean	fl_var	noise	fl_mean_avg	fl_var_avg	excess_noise_avg	sd_mean	sd_var	sd_noise	error_mean	error_var	error_noise	n
gadB	Ciprofloxacin 1.5 ng/ml	8.74287	0.79544	0.718658	8.75793	0.90125	0.824368	0.203752	0.267484	0.265748	0.025469	0.0334354	0.0332185	8
gadB	Ciprofloxacin 1.5 ng/ml	8.49556	1.42267	1.33876	8.75793	0.90125	0.824368	0.203752	0.267484	0.265748	0.025469	0.0334354	0.0332185	8
gadB	Ciprofloxacin 1.5 ng/ml	8.9819	1.01167	0.940399	8.75793	0.90125	0.824368	0.203752	0.267484	0.265748	0.025469	0.0334354	0.0332185	8
gadB	Ciprofloxacin 1.5 ng/ml	9.01632	0.57639	0.505817	8.75793	0.90125	0.824368	0.203752	0.267484	0.265748	0.025469	0.0334354	0.0332185	8
gadB	Ciprofloxacin 1.5 ng/ml	8.92111	1.03324	0.960681	8.75793	0.90125	0.824368	0.203752	0.267484	0.265748	0.025469	0.0334354	0.0332185	8
gadB	Ciprofloxacin 1.5 ng/ml	8.5297	0.883094	0.80027	8.75793	0.90125	0.824368	0.203752	0.267484	0.265748	0.025469	0.0334354	0.0332185	8
gadB	Ciprofloxacin 1.5 ng/ml	8.59823	0.615936	0.535183	8.75793	0.90125	0.824368	0.203752	0.267484	0.265748	0.025469	0.0334354	0.0332185	8
gadB	Ciprofloxacin 1.5 ng/ml	8.77775	0.871564	0.795177	8.75793	0.90125	0.824368	0.203752	0.267484	0.265748	0.025469	0.0334354	0.0332185	8
gadB	M9 + 0.2% glucose	8.26217	1.24235	1.15312	8.62645	0.819292	0.739919	0.409902	0.244956	0.239302	0.0455447	0.0272173	0.0265891	9
gadB	M9 + 0.2% glucose	8.39804	0.923068	0.838548	8.62645	0.819292	0.739919	0.409902	0.244956	0.239302	0.0455447	0.0272173	0.0265891	9
gadB	M9 + 0.2% glucose	9.67659	0.430807	0.370807	8.62645	0.819292	0.739919	0.409902	0.244956	0.239302	0.0455447	0.0272173	0.0265891	9
gadB	M9 + 0.2% glucose	8.6137	0.954786	0.876661	8.62645	0.819292	0.739919	0.409902	0.244956	0.239302	0.0455447	0.0272173	0.0265891	9
gadB	M9 + 0.2% glucose	8.61732	0.878783	0.800756	8.62645	0.819292	0.739919	0.409902	0.244956	0.239302	0.0455447	0.0272173	0.0265891	9
gadB	M9 + 0.2% glucose	8.49717	0.944714	0.863288	8.62645	0.819292	0.739919	0.409902	0.244956	0.239302	0.0455447	0.0272173	0.0265891	9
gadB	M9 + 0.2% glucose	8.47137	0.611991	0.529786	8.62645	0.819292	0.739919	0.409902	0.244956	0.239302	0.0455447	0.0272173	0.0265891	9
gadB	M9 + 0.2% glucose	8.50577	0.577065	0.495894	8.62645	0.819292	0.739919	0.409902	0.244956	0.239302	0.0455447	0.0272173	0.0265891	9
gadB	M9 + 0.2% glucose	8.59596	0.810069	0.730404	8.62645	0.819292	0.739919	0.409902	0.244956	0.239302	0.0455447	0.0272173	0.0265891	9
gadB	M9 + 0.2% glycerol	8.87174	0.720157	0.631439	8.74856	0.961803	0.869966	0.101052	0.1718	0.171296	0.0126315	0.0214749	0.0214119	8
gadB	M9 + 0.2% glycerol	8.85947	0.84337	0.754368	8.74856	0.961803	0.869966	0.101052	0.1718	0.171296	0.0126315	0.0214749	0.0214119	8
gadB	M9 + 0.2% glycerol	8.73372	0.874962	0.782862	8.74856	0.961803	0.869966	0.101052	0.1718	0.171296	0.0126315	0.0214749	0.0214119	8
gadB	M9 + 0.2% glycerol	8.58153	1.01385	0.917481	8.74856	0.961803	0.869966	0.101052	0.1718	0.171296	0.0126315	0.0214749	0.0214119	8
gadB	M9 + 0.2% glycerol	8.65483	0.857785	0.763549	8.74856	0.961803	0.869966	0.101052	0.1718	0.171296	0.0126315	0.0214749	0.0214119	8
gadB	M9 + 0.2% glycerol	8.8283	1.21432	1.12459	8.74856	0.961803	0.869966	0.101052	0.1718	0.171296	0.0126315	0.0214749	0.0214119	8
gadB	M9 + 0.2% glycerol	8.72705	1.18246	1.09018	8.74856	0.961803	0.869966	0.101052	0.1718	0.171296	0.0126315	0.0214749	0.0214119	8
gadB	M9 + 0.2% glycerol	8.73184	0.987523	0.895261	8.74856	0.961803	0.869966	0.101052	0.1718	0.171296	0.0126315	0.0214749	0.0214119	8
gadB	M9 + 0.2% lactose	9.24414	0.78178	0.703386	8.62516	0.725524	0.633464	0.312434	0.217474	0.214071	0.0446334	0.0310678	0.0305816	7
gadB	M9 + 0.2% lactose	8.41742	0.946279	0.849161	8.62516	0.725524	0.633464	0.312434	0.217474	0.214071	0.0446334	0.0310678	0.0305816	7
gadB	M9 + 0.2% lactose	8.42058	0.848293	0.751276	8.62516	0.725524	0.633464	0.312434	0.217474	0.214071	0.0446334	0.0310678	0.0305816	7
gadB	M9 + 0.2% lactose	8.30545	0.925003	0.824095	8.62516	0.725524	0.633464	0.312434	0.217474	0.214071	0.0446334	0.0310678	0.0305816	7
gadB	M9 + 0.2% lactose	8.71422	0.431027	0.342308	8.62516	0.725524	0.633464	0.312434	0.217474	0.214071	0.0446334	0.0310678	0.0305816	7
gadB	M9 + 0.2% lactose	8.69678	0.425088	0.335935	8.62516	0.725524	0.633464	0.312434	0.217474	0.214071	0.0446334	0.0310678	0.0305816	7
gadB	M9 + 0.2% lactose	8.57755	0.721196	0.628085	8.62516	0.725524	0.633464	0.312434	0.217474	0.214071	0.0446334	0.0310678	0.0305816	7
gadB	M9 + 0.4M NaCl	10.3613	0.349988	0.280379	10.2052	0.401759	0.331324	0.142353	0.0520125	0.0512583	0.0203362	0.00743036	0.00732261	7
gadB	M9 + 0.4M NaCl	10.3091	0.382885	0.313032	10.2052	0.401759	0.331324	0.142353	0.0520125	0.0512583	0.0203362	0.00743036	0.00732261	7
gadB	M9 + 0.4M NaCl	10.285	0.341745	0.271774	10.2052	0.401759	0.331324	0.142353	0.0520125	0.0512583	0.0203362	0.00743036	0.00732261	7
gadB	M9 + 0.4M NaCl	10.2673	0.391513	0.321454	10.2052	0.401759	0.331324	0.142353	0.0520125	0.0512583	0.0203362	0.00743036	0.00732261	7
gadB	M9 + 0.4M NaCl	10.0069	0.477251	0.405703	10.2052	0.401759	0.331324	0.142353	0.0520125	0.0512583	0.0203362	0.00743036	0.00732261	7
gadB	M9 + 0.4M NaCl	10.0135	0.463189	0.391684	10.2052	0.401759	0.331324	0.142353	0.0520125	0.0512583	0.0203362	0.00743036	0.00732261	7
gadB	M9 + 0.4M NaCl	10.1932	0.405741	0.335243	10.2052	0.401759	0.331324	0.142353	0.0520125	0.0512583	0.0203362	0.00743036	0.00732261	7
gadB	Stationary phase 16h	10.4525	0.458624	0.378471	9.82247	0.758122	0.672984	0.348639	0.153095	0.150377	0.0498056	0.0218707	0.0214824	7
gadB	Stationary phase 16h	9.47788	0.8868	0.798276	9.82247	0.758122	0.672984	0.348639	0.153095	0.150377	0.0498056	0.0218707	0.0214824	7
gadB	Stationary phase 16h	9.49708	0.810684	0.722413	9.82247	0.758122	0.672984	0.348639	0.153095	0.150377	0.0498056	0.0218707	0.0214824	7
gadB	Stationary phase 16h	9.72326	0.834717	0.749099	9.82247	0.758122	0.672984	0.348639	0.153095	0.150377	0.0498056	0.0218707	0.0214824	7
gadB	Stationary phase 16h	10.1137	0.655548	0.573333	9.82247	0.758122	0.672984	0.348639	0.153095	0.150377	0.0498056	0.0218707	0.0214824	7
gadB	Stationary phase 16h	9.71886	0.879322	0.793658	9.82247	0.758122	0.672984	0.348639	0.153095	0.150377	0.0498056	0.0218707	0.0214824	7
gadB	Stationary phase 16h	9.774	0.781161	0.695639	9.82247	0.758122	0.672984	0.348639	0.153095	0.150377	0.0498056	0.0218707	0.0214824	7
gadB	Stationary phase 30h	10.5902	0.333887	0.254393	10.0234	0.70056	0.617308	0.318721	0.173566	0.171673	0.0455315	0.0247951	0.0245247	7
gadB	Stationary phase 30h	9.92481	0.842889	0.759189	10.0234	0.70056	0.617308	0.318721	0.173566	0.171673	0.0455315	0.0247951	0.0245247	7
gadB	Stationary phase 30h	9.72529	0.789089	0.703492	10.0234	0.70056	0.617308	0.318721	0.173566	0.171673	0.0455315	0.0247951	0.0245247	7
gadB	Stationary phase 30h	9.65862	0.777923	0.691606	10.0234	0.70056	0.617308	0.318721	0.173566	0.171673	0.0455315	0.0247951	0.0245247	7
gadB	Stationary phase 30h	10.0278	0.789737	0.706881	10.0234	0.70056	0.617308	0.318721	0.173566	0.171673	0.0455315	0.0247951	0.0245247	7
gadB	Stationary phase 30h	10.2571	0.641627	0.56037	10.0234	0.70056	0.617308	0.318721	0.173566	0.171673	0.0455315	0.0247951	0.0245247	7
gadB	Stationary phase 30h	9.97978	0.728765	0.645224	10.0234	0.70056	0.617308	0.318721	0.173566	0.171673	0.0455315	0.0247951	0.0245247	7
gadB	Synthetic Rich	7.42711	0.478076	0.390599	7.18436	0.35146	0.246876	0.117739	0.0603545	0.0667563	0.0168199	0.00862207	0.00953661	7
gadB	Synthetic Rich	7.08606	0.325235	0.21338	7.18436	0.35146	0.246876	0.117739	0.0603545	0.0667563	0.0168199	0.00862207	0.00953661	7
gadB	Synthetic Rich	7.13013	0.365902	0.257498	7.18436	0.35146	0.246876	0.117739	0.0603545	0.0667563	0.0168199	0.00862207	0.00953661	7
gadB	Synthetic Rich	7.11294	0.333244	0.223504	7.18436	0.35146	0.246876	0.117739	0.0603545	0.0667563	0.0168199	0.00862207	0.00953661	7
gadB	Synthetic Rich	7.23992	0.288948	0.188757	7.18436	0.35146	0.246876	0.117739	0.0603545	0.0667563	0.0168199	0.00862207	0.00953661	7
gadB	Synthetic Rich	7.12865	0.327093	0.218574	7.18436	0.35146	0.246876	0.117739	0.0603545	0.0667563	0.0168199	0.00862207	0.00953661	7
gadB	Synthetic Rich	7.16568	0.34172	0.23582	7.18436	0.35146	0.246876	0.117739	0.0603545	0.0667563	0.0168199	0.00862207	0.00953661	7
glgS	Ciprofloxacin 1.5 ng/ml	7.96729	0.256368	0.150978	7.77256	0.334401	0.218183	0.1117	0.0365116	0.0304647	0.0139625	0.00456396	0.00380809	8
glgS	Ciprofloxacin 1.5 ng/ml	7.81153	0.328467	0.214753	7.77256	0.334401	0.218183	0.1117	0.0365116	0.0304647	0.0139625	0.00456396	0.00380809	8
glgS	Ciprofloxacin 1.5 ng/ml	7.88325	0.315889	0.206133	7.77256	0.334401	0.218183	0.1117	0.0365116	0.0304647	0.0139625	0.00456396	0.00380809	8
glgS	Ciprofloxacin 1.5 ng/ml	7.65752	0.36779	0.244833	7.77256	0.334401	0.218183	0.1117	0.0365116	0.0304647	0.0139625	0.00456396	0.00380809	8
glgS	Ciprofloxacin 1.5 ng/ml	7.76555	0.339416	0.22305	7.77256	0.334401	0.218183	0.1117	0.0365116	0.0304647	0.0139625	0.00456396	0.00380809	8
glgS	Ciprofloxacin 1.5 ng/ml	7.69145	0.362405	0.241573	7.77256	0.334401	0.218183	0.1117	0.0365116	0.0304647	0.0139625	0.00456396	0.00380809	8
glgS	Ciprofloxacin 1.5 ng/ml	7.64804	0.364476	0.240915	7.77256	0.334401	0.218183	0.1117	0.0365116	0.0304647	0.0139625	0.00456396	0.00380809	8
glgS	Ciprofloxacin 1.5 ng/ml	7.75587	0.340399	0.223228	7.77256	0.334401	0.218183	0.1117	0.0365116	0.0304647	0.0139625	0.00456396	0.00380809	8
glgS	M9 + 0.2% glucose	7.52925	0.365582	0.239654	7.53493	0.367361	0.24156	0.106717	0.0228949	0.0164762	0.0133396	0.00286186	0.00205952	8
glgS	M9 + 0.2% glucose	7.35782	0.40909	0.271397	7.53493	0.367361	0.24156	0.106717	0.0228949	0.0164762	0.0133396	0.00286186	0.00205952	8
glgS	M9 + 0.2% glucose	7.67257	0.329086	0.212028	7.53493	0.367361	0.24156	0.106717	0.0228949	0.0164762	0.0133396	0.00286186	0.00205952	8
glgS	M9 + 0.2% glucose	7.56714	0.36696	0.243463	7.53493	0.367361	0.24156	0.106717	0.0228949	0.0164762	0.0133396	0.00286186	0.00205952	8
glgS	M9 + 0.2% glucose	7.66986	0.352143	0.234925	7.53493	0.367361	0.24156	0.106717	0.0228949	0.0164762	0.0133396	0.00286186	0.00205952	8
glgS	M9 + 0.2% glucose	7.4469	0.38204	0.250617	7.53493	0.367361	0.24156	0.106717	0.0228949	0.0164762	0.0133396	0.00286186	0.00205952	8
glgS	M9 + 0.2% glucose	7.48788	0.369481	0.240828	7.53493	0.367361	0.24156	0.106717	0.0228949	0.0164762	0.0133396	0.00286186	0.00205952	8
glgS	M9 + 0.2% glucose	7.54798	0.364508	0.239564	7.53493	0.367361	0.24156	0.106717	0.0228949	0.0164762	0.0133396	0.00286186	0.00205952	8
glgS	M9 + 0.2% glycerol	8.18995	0.187562	0.0771248	8.05045	0.234138	0.116754	0.184994	0.0413746	0.032927	0.0231242	0.00517183	0.00411588	8
glgS	M9 + 0.2% glycerol	8.38736	0.16701	0.0642775	8.05045	0.234138	0.116754	0.184994	0.0413746	0.032927	0.0231242	0.00517183	0.00411588	8
glgS	M9 + 0.2% glycerol	8.1342	0.22145	0.108587	8.05045	0.234138	0.116754	0.184994	0.0413746	0.032927	0.0231242	0.00517183	0.00411588	8
glgS	M9 + 0.2% glycerol	7.89645	0.272066	0.147485	8.05045	0.234138	0.116754	0.184994	0.0413746	0.032927	0.0231242	0.00517183	0.00411588	8
glgS	M9 + 0.2% glycerol	8.05825	0.231562	0.115204	8.05045	0.234138	0.116754	0.184994	0.0413746	0.032927	0.0231242	0.00517183	0.00411588	8
glgS	M9 + 0.2% glycerol	7.82542	0.285535	0.156989	8.05045	0.234138	0.116754	0.184994	0.0413746	0.032927	0.0231242	0.00517183	0.00411588	8
glgS	M9 + 0.2% glycerol	7.89553	0.265662	0.141031	8.05045	0.234138	0.116754	0.184994	0.0413746	0.032927	0.0231242	0.00517183	0.00411588	8
glgS	M9 + 0.2% glycerol	8.01642	0.24226	0.123333	8.05045	0.234138	0.116754	0.184994	0.0413746	0.032927	0.0231242	0.00517183	0.00411588	8
glgS	M9 + 0.2% lactose	8.01926	0.287012	0.174591	7.56738	0.375937	0.238254	0.203388	0.0407072	0.0293809	0.0290554	0.00581532	0.00419727	7
glgS	M9 + 0.2% lactose	7.48002	0.389157	0.246579	7.56738	0.375937	0.238254	0.203388	0.0407072	0.0293809	0.0290554	0.00581532	0.00419727	7
glgS	M9 + 0.2% lactose	7.54411	0.372049	0.23369	7.56738	0.375937	0.238254	0.203388	0.0407072	0.0293809	0.0290554	0.00581532	0.00419727	7
glgS	M9 + 0.2% lactose	7.43389	0.402962	0.257239	7.56738	0.375937	0.238254	0.203388	0.0407072	0.0293809	0.0290554	0.00581532	0.00419727	7
glgS	M9 + 0.2% lactose	7.45053	0.402125	0.257547	7.56738	0.375937	0.238254	0.203388	0.0407072	0.0293809	0.0290554	0.00581532	0.00419727	7
glgS	M9 + 0.2% lactose	7.51125	0.395479	0.254978	7.56738	0.375937	0.238254	0.203388	0.0407072	0.0293809	0.0290554	0.00581532	0.00419727	7
glgS	M9 + 0.2% lactose	7.53262	0.382778	0.243151	7.56738	0.375937	0.238254	0.203388	0.0407072	0.0293809	0.0290554	0.00581532	0.00419727	7
glgS	M9 + 0.4M NaCl	8.19863	0.189795	0.0869241	8.10668	0.245056	0.138544	0.125804	0.0318118	0.0278037	0.017972	0.00454454	0.00397195	7
glgS	M9 + 0.4M NaCl	8.12806	0.242303	0.136857	8.10668	0.245056	0.138544	0.125804	0.0318118	0.0278037	0.017972	0.00454454	0.00397195	7
glgS	M9 + 0.4M NaCl	8.11688	0.251983	0.146115	8.10668	0.245056	0.138544	0.125804	0.0318118	0.0278037	0.017972	0.00454454	0.00397195	7
glgS	M9 + 0.4M NaCl	8.3006	0.222398	0.122981	8.10668	0.245056	0.138544	0.125804	0.0318118	0.0278037	0.017972	0.00454454	0.00397195	7
glgS	M9 + 0.4M NaCl	7.94325	0.282658	0.169701	8.10668	0.245056	0.138544	0.125804	0.0318118	0.0278037	0.017972	0.00454454	0.00397195	7
glgS	M9 + 0.4M NaCl	7.95977	0.276949	0.164711	8.10668	0.245056	0.138544	0.125804	0.0318118	0.0278037	0.017972	0.00454454	0.00397195	7
glgS	M9 + 0.4M NaCl	8.09961	0.249307	0.142514	8.10668	0.245056	0.138544	0.125804	0.0318118	0.0278037	0.017972	0.00454454	0.00397195	7
glgS	Stationary phase 16h	8.57807	0.34997	0.242485	8.51596	0.235455	0.125522	0.168647	0.0522891	0.0548339	0.0240924	0.00746987	0.00783342	7
glgS	Stationary phase 16h	8.17086	0.19712	0.0742939	8.51596	0.235455	0.125522	0.168647	0.0522891	0.0548339	0.0240924	0.00746987	0.00783342	7
glgS	Stationary phase 16h	8.6885	0.227845	0.123635	8.51596	0.235455	0.125522	0.168647	0.0522891	0.0548339	0.0240924	0.00746987	0.00783342	7
glgS	Stationary phase 16h	8.55391	0.225588	0.117342	8.51596	0.235455	0.125522	0.168647	0.0522891	0.0548339	0.0240924	0.00746987	0.00783342	7
glgS	Stationary phase 16h	8.6367	0.223629	0.117925	8.51596	0.235455	0.125522	0.168647	0.0522891	0.0548339	0.0240924	0.00746987	0.00783342	7
glgS	Stationary phase 16h	8.4725	0.197389	0.0864493	8.51596	0.235455	0.125522	0.168647	0.0522891	0.0548339	0.0240924	0.00746987	0.00783342	7
glgS	Stationary phase 16h	8.51118	0.226646	0.116525	8.51596	0.235455	0.125522	0.168647	0.0522891	0.0548339	0.0240924	0.00746987	0.00783342	7
glgS	Stationary phase 30h	8.68291	0.545387	0.441019	9.07677	0.259044	0.16365	0.192696	0.127185	0.123257	0.0275281	0.0181693	0.0176081	7
glgS	Stationary phase 30h	9.17022	0.191016	0.0977257	9.07677	0.259044	0.16365	0.192696	0.127185	0.123257	0.0275281	0.0181693	0.0176081	7
glgS	Stationary phase 30h	8.97418	0.202403	0.105256	9.07677	0.259044	0.16365	0.192696	0.127185	0.123257	0.0275281	0.0181693	0.0176081	7
glgS	Stationary phase 30h	9.2253	0.204316	0.111986	9.07677	0.259044	0.16365	0.192696	0.127185	0.123257	0.0275281	0.0181693	0.0176081	7
glgS	Stationary phase 30h	9.17656	0.225026	0.131848	9.07677	0.259044	0.16365	0.192696	0.127185	0.123257	0.0275281	0.0181693	0.0176081	7
glgS	Stationary phase 30h	9.20117	0.208143	0.115398	9.07677	0.259044	0.16365	0.192696	0.127185	0.123257	0.0275281	0.0181693	0.0176081	7
glgS	Stationary phase 30h	9.10707	0.237018	0.142313	9.07677	0.259044	0.16365	0.192696	0.127185	0.123257	0.0275281	0.0181693	0.0176081	7
glgS	Synthetic Rich	6.34112	0.312442	0.134386	6.43353	0.214086	0.0441915	0.0450141	0.0440961	0.0407042	0.00643058	0.00629944	0.00581488	7
glgS	Synthetic Rich	6.41935	0.195543	0.0243319	6.43353	0.214086	0.0441915	0.0450141	0.0440961	0.0407042	0.00643058	0.00629944	0.00581488	7
glgS	Synthetic Rich	6.47003	0.209949	0.0433251	6.43353	0.214086	0.0441915	0.0450141	0.0440961	0.0407042	0.00643058	0.00629944	0.00581488	7
glgS	Synthetic Rich	6.47498	0.195689	0.0295171	6.43353	0.214086	0.0441915	0.0450141	0.0440961	0.0407042	0.00643058	0.00629944	0.00581488	7
glgS	Synthetic Rich	6.45078	0.189678	0.0213004	6.43353	0.214086	0.0441915	0.0450141	0.0440961	0.0407042	0.00643058	0.00629944	0.00581488	7
glgS	Synthetic Rich	6.43779	0.18878	0.0192263	6.43353	0.214086	0.0441915	0.0450141	0.0440961	0.0407042	0.00643058	0.00629944	0.00581488	7
glgS	Synthetic Rich	6.44064	0.20652	0.0372534	6.43353	0.214086	0.0441915	0.0450141	0.0440961	0.0407042	0.00643058	0.00629944	0.00581488	7
ilvC	Ciprofloxacin 1.5 ng/ml	9.83493	0.0995307	0.0403018	9.46701	0.1222	0.058709	0.204495	0.0117489	0.00979105	0.0255619	0.00146861	0.00122388	8
ilvC	Ciprofloxacin 1.5 ng/ml	9.74771	0.116114	0.0560561	9.46701	0.1222	0.058709	0.204495	0.0117489	0.00979105	0.0255619	0.00146861	0.00122388	8
ilvC	Ciprofloxacin 1.5 ng/ml	9.29593	0.137701	0.0720297	9.46701	0.1222	0.058709	0.204495	0.0117489	0.00979105	0.0255619	0.00146861	0.00122388	8
ilvC	Ciprofloxacin 1.5 ng/ml	9.34787	0.132265	0.0673705	9.46701	0.1222	0.058709	0.204495	0.0117489	0.00979105	0.0255619	0.00146861	0.00122388	8
ilvC	Ciprofloxacin 1.5 ng/ml	9.35566	0.129094	0.0643123	9.46701	0.1222	0.058709	0.204495	0.0117489	0.00979105	0.0255619	0.00146861	0.00122388	8
ilvC	Ciprofloxacin 1.5 ng/ml	9.35234	0.117676	0.0528464	9.46701	0.1222	0.058709	0.204495	0.0117489	0.00979105	0.0255619	0.00146861	0.00122388	8
ilvC	Ciprofloxacin 1.5 ng/ml	9.38092	0.120963	0.0565422	9.46701	0.1222	0.058709	0.204495	0.0117489	0.00979105	0.0255619	0.00146861	0.00122388	8
ilvC	Ciprofloxacin 1.5 ng/ml	9.42067	0.124254	0.0602133	9.46701	0.1222	0.058709	0.204495	0.0117489	0.00979105	0.0255619	0.00146861	0.00122388	8
ilvC	M9 + 0.2% glucose	9.50171	0.102497	0.040621	9.31403	0.112623	0.0482701	0.111197	0.00645086	0.00539953	0.0123552	0.000716762	0.000599948	9
ilvC	M9 + 0.2% glucose	9.49489	0.104652	0.0426957	9.31403	0.112623	0.0482701	0.111197	0.00645086	0.00539953	0.0123552	0.000716762	0.000599948	9
ilvC	M9 + 0.2% glucose	9.23136	0.106514	0.0410378	9.31403	0.112623	0.0482701	0.111197	0.00645086	0.00539953	0.0123552	0.000716762	0.000599948	9
ilvC	M9 + 0.2% glucose	9.33573	0.113281	0.0493064	9.31403	0.112623	0.0482701	0.111197	0.00645086	0.00539953	0.0123552	0.000716762	0.000599948	9
ilvC	M9 + 0.2% glucose	9.22511	0.116673	0.0511025	9.31403	0.112623	0.0482701	0.111197	0.00645086	0.00539953	0.0123552	0.000716762	0.000599948	9
ilvC	M9 + 0.2% glucose	9.28516	0.118101	0.0534174	9.31403	0.112623	0.0482701	0.111197	0.00645086	0.00539953	0.0123552	0.000716762	0.000599948	9
ilvC	M9 + 0.2% glucose	9.22846	0.117575	0.0520551	9.31403	0.112623	0.0482701	0.111197	0.00645086	0.00539953	0.0123552	0.000716762	0.000599948	9
ilvC	M9 + 0.2% glucose	9.22887	0.120075	0.054561	9.31403	0.112623	0.0482701	0.111197	0.00645086	0.00539953	0.0123552	0.000716762	0.000599948	9
ilvC	M9 + 0.2% glucose	9.29497	0.114237	0.0496338	9.31403	0.112623	0.0482701	0.111197	0.00645086	0.00539953	0.0123552	0.000716762	0.000599948	9
ilvC	M9 + 0.2% glycerol	8.99059	0.107279	0.021143	8.87392	0.132705	0.0440008	0.0597854	0.0103366	0.00931692	0.00747317	0.00129207	0.00116461	8
ilvC	M9 + 0.2% glycerol	8.94184	0.135763	0.0486025	8.87392	0.132705	0.0440008	0.0597854	0.0103366	0.00931692	0.00747317	0.00129207	0.00116461	8
ilvC	M9 + 0.2% glycerol	8.84277	0.135929	0.0465366	8.87392	0.132705	0.0440008	0.0597854	0.0103366	0.00931692	0.00747317	0.00129207	0.00116461	8
ilvC	M9 + 0.2% glycerol	8.83424	0.137763	0.0481685	8.87392	0.132705	0.0440008	0.0597854	0.0103366	0.00931692	0.00747317	0.00129207	0.00116461	8
ilvC	M9 + 0.2% glycerol	8.8448	0.137293	0.0479483	8.87392	0.132705	0.0440008	0.0597854	0.0103366	0.00931692	0.00747317	0.00129207	0.00116461	8
ilvC	M9 + 0.2% glycerol	8.81981	0.135857	0.0459169	8.87392	0.132705	0.0440008	0.0597854	0.0103366	0.00931692	0.00747317	0.00129207	0.00116461	8
ilvC	M9 + 0.2% glycerol	8.85659	0.137454	0.0483855	8.87392	0.132705	0.0440008	0.0597854	0.0103366	0.00931692	0.00747317	0.00129207	0.00116461	8
ilvC	M9 + 0.2% glycerol	8.86074	0.134303	0.0453048	8.87392	0.132705	0.0440008	0.0597854	0.0103366	0.00931692	0.00747317	0.00129207	0.00116461	8
ilvC	M9 + 0.2% lactose	9.37267	0.128157	0.0515818	9.2916	0.121808	0.0440852	0.0634295	0.00340383	0.00426763	0.00792868	0.000425479	0.000533453	8
ilvC	M9 + 0.2% lactose	9.15346	0.116546	0.0367291	9.2916	0.121808	0.0440852	0.0634295	0.00340383	0.00426763	0.00792868	0.000425479	0.000533453	8
ilvC	M9 + 0.2% lactose	9.30979	0.122217	0.0447802	9.2916	0.121808	0.0440852	0.0634295	0.00340383	0.00426763	0.00792868	0.000425479	0.000533453	8
ilvC	M9 + 0.2% lactose	9.3186	0.123724	0.0464105	9.2916	0.121808	0.0440852	0.0634295	0.00340383	0.00426763	0.00792868	0.000425479	0.000533453	8
ilvC	M9 + 0.2% lactose	9.32458	0.122165	0.0449353	9.2916	0.121808	0.0440852	0.0634295	0.00340383	0.00426763	0.00792868	0.000425479	0.000533453	8
ilvC	M9 + 0.2% lactose	9.28276	0.12104	0.0432162	9.2916	0.121808	0.0440852	0.0634295	0.00340383	0.00426763	0.00792868	0.000425479	0.000533453	8
ilvC	M9 + 0.2% lactose	9.27526	0.118886	0.0409532	9.2916	0.121808	0.0440852	0.0634295	0.00340383	0.00426763	0.00792868	0.000425479	0.000533453	8
ilvC	M9 + 0.2% lactose	9.29568	0.12173	0.0440751	9.2916	0.121808	0.0440852	0.0634295	0.00340383	0.00426763	0.00792868	0.000425479	0.000533453	8
ilvC	M9 + 0.4M NaCl	8.59124	0.132231	0.0411136	8.43534	0.169727	0.0739501	0.190171	0.0241808	0.0192238	0.0271673	0.0034544	0.00274625	7
ilvC	M9 + 0.4M NaCl	8.23195	0.184339	0.0826306	8.43534	0.169727	0.0739501	0.190171	0.0241808	0.0192238	0.0271673	0.0034544	0.00274625	7
ilvC	M9 + 0.4M NaCl	8.49794	0.171871	0.0783201	8.43534	0.169727	0.0739501	0.190171	0.0241808	0.0192238	0.0271673	0.0034544	0.00274625	7
ilvC	M9 + 0.4M NaCl	8.13952	0.207138	0.102122	8.43534	0.169727	0.0739501	0.190171	0.0241808	0.0192238	0.0271673	0.0034544	0.00274625	7
ilvC	M9 + 0.4M NaCl	8.67363	0.148009	0.0588747	8.43534	0.169727	0.0739501	0.190171	0.0241808	0.0192238	0.0271673	0.0034544	0.00274625	7
ilvC	M9 + 0.4M NaCl	8.48975	0.171888	0.0781141	8.43534	0.169727	0.0739501	0.190171	0.0241808	0.0192238	0.0271673	0.0034544	0.00274625	7
ilvC	M9 + 0.4M NaCl	8.42335	0.172611	0.076476	8.43534	0.169727	0.0739501	0.190171	0.0241808	0.0192238	0.0271673	0.0034544	0.00274625	7
ilvC	Stationary phase 16h	8.51044	0.136041	0.0263817	8.50561	0.157285	0.047453	0.0293457	0.00985198	0.00948316	0.00366822	0.0012315	0.00118539	8
ilvC	Stationary phase 16h	8.56507	0.151948	0.0440566	8.50561	0.157285	0.047453	0.0293457	0.00985198	0.00948316	0.00366822	0.0012315	0.00118539	8
ilvC	Stationary phase 16h	8.46829	0.167121	0.0560366	8.50561	0.157285	0.047453	0.0293457	0.00985198	0.00948316	0.00366822	0.0012315	0.00118539	8
ilvC	Stationary phase 16h	8.48204	0.156624	0.04601	8.50561	0.157285	0.047453	0.0293457	0.00985198	0.00948316	0.00366822	0.0012315	0.00118539	8
ilvC	Stationary phase 16h	8.48798	0.165478	0.0550662	8.50561	0.157285	0.047453	0.0293457	0.00985198	0.00948316	0.00366822	0.0012315	0.00118539	8
ilvC	Stationary phase 16h	8.51745	0.162517	0.0530894	8.50561	0.157285	0.047453	0.0293457	0.00985198	0.00948316	0.00366822	0.0012315	0.00118539	8
ilvC	Stationary phase 16h	8.51259	0.159371	0.0497829	8.50561	0.157285	0.047453	0.0293457	0.00985198	0.00948316	0.00366822	0.0012315	0.00118539	8
ilvC	Stationary phase 16h	8.50102	0.159184	0.0492007	8.50561	0.157285	0.047453	0.0293457	0.00985198	0.00948316	0.00366822	0.0012315	0.00118539	8
ilvC	Stationary phase 30h	8.31328	0.171949	0.0551319	8.36917	0.168513	0.0538414	0.0289322	0.00502254	0.00444397	0.00361653	0.000627817	0.000555497	8
ilvC	Stationary phase 30h	8.38771	0.167076	0.0531118	8.36917	0.168513	0.0538414	0.0289322	0.00502254	0.00444397	0.00361653	0.000627817	0.000555497	8
ilvC	Stationary phase 30h	8.40439	0.167489	0.0541379	8.36917	0.168513	0.0538414	0.0289322	0.00502254	0.00444397	0.00361653	0.000627817	0.000555497	8
ilvC	Stationary phase 30h	8.34477	0.178276	0.0626891	8.36917	0.168513	0.0538414	0.0289322	0.00502254	0.00444397	0.00361653	0.000627817	0.000555497	8
ilvC	Stationary phase 30h	8.3903	0.161439	0.04757	8.36917	0.168513	0.0538414	0.0289322	0.00502254	0.00444397	0.00361653	0.000627817	0.000555497	8
ilvC	Stationary phase 30h	8.36352	0.164507	0.0496362	8.36917	0.168513	0.0538414	0.0289322	0.00502254	0.00444397	0.00361653	0.000627817	0.000555497	8
ilvC	Stationary phase 30h	8.37758	0.168995	0.0546531	8.36917	0.168513	0.0538414	0.0289322	0.00502254	0.00444397	0.00361653	0.000627817	0.000555497	8
ilvC	Stationary phase 30h	8.37184	0.16837	0.0538014	8.36917	0.168513	0.0538414	0.0289322	0.00502254	0.00444397	0.00361653	0.000627817	0.000555497	8
ilvC	Synthetic Rich	6.36793	0.387229	0.211478	6.60208	0.298047	0.143538	0.207895	0.0479186	0.0501318	0.0296993	0.00684551	0.00716169	7
ilvC	Synthetic Rich	6.94877	0.287974	0.164832	6.60208	0.298047	0.143538	0.207895	0.0479186	0.0501318	0.0296993	0.00684551	0.00716169	7
ilvC	Synthetic Rich	6.43357	0.232325	0.0623904	6.60208	0.298047	0.143538	0.207895	0.0479186	0.0501318	0.0296993	0.00684551	0.00716169	7
ilvC	Synthetic Rich	6.80629	0.325678	0.19006	6.60208	0.298047	0.143538	0.207895	0.0479186	0.0501318	0.0296993	0.00684551	0.00716169	7
ilvC	Synthetic Rich	6.51344	0.278838	0.116204	6.60208	0.298047	0.143538	0.207895	0.0479186	0.0501318	0.0296993	0.00684551	0.00716169	7
ilvC	Synthetic Rich	6.52446	0.283101	0.121487	6.60208	0.298047	0.143538	0.207895	0.0479186	0.0501318	0.0296993	0.00684551	0.00716169	7
ilvC	Synthetic Rich	6.62009	0.291187	0.138311	6.60208	0.298047	0.143538	0.207895	0.0479186	0.0501318	0.0296993	0.00684551	0.00716169	7
lacZ	Ciprofloxacin 1.5 ng/ml	6.38893	0.592839	0.370273	6.19128	0.424267	0.206711	0.133373	0.06854	0.0832848	0.00952664	0.00489571	0.00594891	14
lacZ	Ciprofloxacin 1.5 ng/ml	6.53506	0.547841	0.334541	6.19128	0.424267	0.206711	0.133373	0.06854	0.0832848	0.00952664	0.00489571	0.00594891	14
lacZ	Ciprofloxacin 1.5 ng/ml	6.04226	0.385389	NA	6.19128	0.424267	0.206711	0.133373	0.06854	0.0832848	0.00952664	0.00489571	0.00594891	14
lacZ	Ciprofloxacin 1.5 ng/ml	6.10301	0.38183	NA	6.19128	0.424267	0.206711	0.133373	0.06854	0.0832848	0.00952664	0.00489571	0.00594891	14
lacZ	Ciprofloxacin 1.5 ng/ml	6.29253	0.480922	0.25436	6.19128	0.424267	0.206711	0.133373	0.06854	0.0832848	0.00952664	0.00489571	0.00594891	14
lacZ	Ciprofloxacin 1.5 ng/ml	6.14787	0.384277	0.156591	6.19128	0.424267	0.206711	0.133373	0.06854	0.0832848	0.00952664	0.00489571	0.00594891	14
lacZ	Ciprofloxacin 1.5 ng/ml	6.1432	0.378811	0.151214	6.19128	0.424267	0.206711	0.133373	0.06854	0.0832848	0.00952664	0.00489571	0.00594891	14
lacZ	Ciprofloxacin 1.5 ng/ml	6.16342	0.393248	0.165331	6.19128	0.424267	0.206711	0.133373	0.06854	0.0832848	0.00952664	0.00489571	0.00594891	14
lacZ	Ciprofloxacin 1.5 ng/ml	6.1667	0.378151	0.150197	6.19128	0.424267	0.206711	0.133373	0.06854	0.0832848	0.00952664	0.00489571	0.00594891	14
lacZ	Ciprofloxacin 1.5 ng/ml	6.18428	0.404685	0.176605	6.19128	0.424267	0.206711	0.133373	0.06854	0.0832848	0.00952664	0.00489571	0.00594891	14
lacZ	Ciprofloxacin 1.5 ng/ml	6.20531	0.37495	0.146868	6.19128	0.424267	0.206711	0.133373	0.06854	0.0832848	0.00952664	0.00489571	0.00594891	14
lacZ	Ciprofloxacin 1.5 ng/ml	6.14916	0.388835	0.161126	6.19128	0.424267	0.206711	0.133373	0.06854	0.0832848	0.00952664	0.00489571	0.00594891	14
lacZ	Ciprofloxacin 1.5 ng/ml	6.06202	0.428199	NA	6.19128	0.424267	0.206711	0.133373	0.06854	0.0832848	0.00952664	0.00489571	0.00594891	14
lacZ	Ciprofloxacin 1.5 ng/ml	6.09412	0.419757	NA	6.19128	0.424267	0.206711	0.133373	0.06854	0.0832848	0.00952664	0.00489571	0.00594891	14
lacZ	M9 + 0.2% glucose	6.30981	0.522343	0.303859	6.08797	0.428742	0.263222	0.152	0.0577346	0.0474036	0.0217143	0.00824779	0.00677194	7
lacZ	M9 + 0.2% glucose	6.27616	0.494462	0.274661	6.08797	0.428742	0.263222	0.152	0.0577346	0.0474036	0.0217143	0.00824779	0.00677194	7
lacZ	M9 + 0.2% glucose	6.05481	0.397935	NA	6.08797	0.428742	0.263222	0.152	0.0577346	0.0474036	0.0217143	0.00824779	0.00677194	7
lacZ	M9 + 0.2% glucose	5.94872	0.391991	NA	6.08797	0.428742	0.263222	0.152	0.0577346	0.0474036	0.0217143	0.00824779	0.00677194	7
lacZ	M9 + 0.2% glucose	6.10758	0.432909	0.211146	6.08797	0.428742	0.263222	0.152	0.0577346	0.0474036	0.0217143	0.00824779	0.00677194	7
lacZ	M9 + 0.2% glucose	5.96316	0.380134	NA	6.08797	0.428742	0.263222	0.152	0.0577346	0.0474036	0.0217143	0.00824779	0.00677194	7
lacZ	M9 + 0.2% glucose	5.95552	0.381418	NA	6.08797	0.428742	0.263222	0.152	0.0577346	0.0474036	0.0217143	0.00824779	0.00677194	7
lacZ	M9 + 0.2% glycerol	6.72421	0.764262	0.545224	6.90186	0.856686	0.654142	0.253829	0.0709061	0.0879913	0.00746556	0.00208547	0.00258798	34
lacZ	M9 + 0.2% glycerol	7.06593	0.878191	0.692311	6.90186	0.856686	0.654142	0.253829	0.0709061	0.0879913	0.00746556	0.00208547	0.00258798	34
lacZ	M9 + 0.2% glycerol	7.76008	0.936448	0.804054	6.90186	0.856686	0.654142	0.253829	0.0709061	0.0879913	0.00746556	0.00208547	0.00258798	34
lacZ	M9 + 0.2% glycerol	6.81091	0.88383	0.673352	6.90186	0.856686	0.654142	0.253829	0.0709061	0.0879913	0.00746556	0.00208547	0.00258798	34
lacZ	M9 + 0.2% glycerol	7.77965	1.07138	0.940155	6.90186	0.856686	0.654142	0.253829	0.0709061	0.0879913	0.00746556	0.00208547	0.00258798	34
lacZ	M9 + 0.2% glycerol	6.95506	1.0024	0.806026	6.90186	0.856686	0.654142	0.253829	0.0709061	0.0879913	0.00746556	0.00208547	0.00258798	34
lacZ	M9 + 0.2% glycerol	6.85542	0.776081	0.569992	6.90186	0.856686	0.654142	0.253829	0.0709061	0.0879913	0.00746556	0.00208547	0.00258798	34
lacZ	M9 + 0.2% glycerol	7.08953	0.876422	0.692722	6.90186	0.856686	0.654142	0.253829	0.0709061	0.0879913	0.00746556	0.00208547	0.00258798	34
lacZ	M9 + 0.2% glycerol	6.83526	0.774657	0.566583	6.90186	0.856686	0.654142	0.253829	0.0709061	0.0879913	0.00746556	0.00208547	0.00258798	34
lacZ	M9 + 0.2% glycerol	7.00679	0.865089	0.673657	6.90186	0.856686	0.654142	0.253829	0.0709061	0.0879913	0.00746556	0.00208547	0.00258798	34
lacZ	M9 + 0.2% glycerol	6.75622	0.772281	0.5564	6.90186	0.856686	0.654142	0.253829	0.0709061	0.0879913	0.00746556	0.00208547	0.00258798	34
lacZ	M9 + 0.2% glycerol	6.81951	0.849354	0.639726	6.90186	0.856686	0.654142	0.253829	0.0709061	0.0879913	0.00746556	0.00208547	0.00258798	34
lacZ	M9 + 0.2% glycerol	6.93473	0.873781	0.675438	6.90186	0.856686	0.654142	0.253829	0.0709061	0.0879913	0.00746556	0.00208547	0.00258798	34
lacZ	M9 + 0.2% glycerol	6.8103	0.829553	0.619016	6.90186	0.856686	0.654142	0.253829	0.0709061	0.0879913	0.00746556	0.00208547	0.00258798	34
lacZ	M9 + 0.2% glycerol	6.98588	0.889397	0.695975	6.90186	0.856686	0.654142	0.253829	0.0709061	0.0879913	0.00746556	0.00208547	0.00258798	34
lacZ	M9 + 0.2% glycerol	6.6047	0.758791	0.528149	6.90186	0.856686	0.654142	0.253829	0.0709061	0.0879913	0.00746556	0.00208547	0.00258798	34
lacZ	M9 + 0.2% glycerol	6.86898	0.894216	0.689459	6.90186	0.856686	0.654142	0.253829	0.0709061	0.0879913	0.00746556	0.00208547	0.00258798	34
lacZ	M9 + 0.2% glycerol	6.92378	0.935145	0.73574	6.90186	0.856686	0.654142	0.253829	0.0709061	0.0879913	0.00746556	0.00208547	0.00258798	34
lacZ	M9 + 0.2% glycerol	6.89558	0.864875	0.662723	6.90186	0.856686	0.654142	0.253829	0.0709061	0.0879913	0.00746556	0.00208547	0.00258798	34
lacZ	M9 + 0.2% glycerol	6.85624	0.842135	0.636127	6.90186	0.856686	0.654142	0.253829	0.0709061	0.0879913	0.00746556	0.00208547	0.00258798	34
lacZ	M9 + 0.2% glycerol	6.98076	0.85077	0.656859	6.90186	0.856686	0.654142	0.253829	0.0709061	0.0879913	0.00746556	0.00208547	0.00258798	34
lacZ	M9 + 0.2% glycerol	6.79534	0.835151	0.623136	6.90186	0.856686	0.654142	0.253829	0.0709061	0.0879913	0.00746556	0.00208547	0.00258798	34
lacZ	M9 + 0.2% glycerol	6.90537	0.873978	0.672782	6.90186	0.856686	0.654142	0.253829	0.0709061	0.0879913	0.00746556	0.00208547	0.00258798	34
lacZ	M9 + 0.2% glycerol	6.61435	0.800285	0.570562	6.90186	0.856686	0.654142	0.253829	0.0709061	0.0879913	0.00746556	0.00208547	0.00258798	34
lacZ	M9 + 0.2% glycerol	6.95997	0.888156	0.692251	6.90186	0.856686	0.654142	0.253829	0.0709061	0.0879913	0.00746556	0.00208547	0.00258798	34
lacZ	M9 + 0.2% glycerol	6.7227	0.797703	0.578517	6.90186	0.856686	0.654142	0.253829	0.0709061	0.0879913	0.00746556	0.00208547	0.00258798	34
lacZ	M9 + 0.2% glycerol	7.01168	0.911158	0.72019	6.90186	0.856686	0.654142	0.253829	0.0709061	0.0879913	0.00746556	0.00208547	0.00258798	34
lacZ	M9 + 0.2% glycerol	6.72063	0.865552	0.646162	6.90186	0.856686	0.654142	0.253829	0.0709061	0.0879913	0.00746556	0.00208547	0.00258798	34
lacZ	M9 + 0.2% glycerol	6.93471	0.871581	0.673237	6.90186	0.856686	0.654142	0.253829	0.0709061	0.0879913	0.00746556	0.00208547	0.00258798	34
lacZ	M9 + 0.2% glycerol	6.68217	0.739727	0.516563	6.90186	0.856686	0.654142	0.253829	0.0709061	0.0879913	0.00746556	0.00208547	0.00258798	34
lacZ	M9 + 0.2% glycerol	6.65042	0.743653	0.5174	6.90186	0.856686	0.654142	0.253829	0.0709061	0.0879913	0.00746556	0.00208547	0.00258798	34
lacZ	M9 + 0.2% glycerol	6.6869	0.916515	0.693814	6.90186	0.856686	0.654142	0.253829	0.0709061	0.0879913	0.00746556	0.00208547	0.00258798	34
lacZ	M9 + 0.2% glycerol	6.7576	0.838123	0.622379	6.90186	0.856686	0.654142	0.253829	0.0709061	0.0879913	0.00746556	0.00208547	0.00258798	34
lacZ	M9 + 0.2% glycerol	6.90186	0.856686	0.654142	6.90186	0.856686	0.654142	0.253829	0.0709061	0.0879913	0.00746556	0.00208547	0.00258798	34
lacZ	M9 + 0.2% lactose	8.7787	0.100509	0.013335	8.76399	0.115944	0.0278054	0.274288	0.0178846	0.0175573	0.0109715	0.000715382	0.000702292	25
lacZ	M9 + 0.2% lactose	8.68159	0.115106	0.0255698	8.76399	0.115944	0.0278054	0.274288	0.0178846	0.0175573	0.0109715	0.000715382	0.000702292	25
lacZ	M9 + 0.2% lactose	9.99073	0.0939088	0.0235219	8.76399	0.115944	0.0278054	0.274288	0.0178846	0.0175573	0.0109715	0.000715382	0.000702292	25
lacZ	M9 + 0.2% lactose	8.59978	0.0892753	-0.00241885	8.76399	0.115944	0.0278054	0.274288	0.0178846	0.0175573	0.0109715	0.000715382	0.000702292	25
lacZ	M9 + 0.2% lactose	8.74269	0.100606	0.0125806	8.76399	0.115944	0.0278054	0.274288	0.0178846	0.0175573	0.0109715	0.000715382	0.000702292	25
lacZ	M9 + 0.2% lactose	8.7219	0.12027	0.0317403	8.76399	0.115944	0.0278054	0.274288	0.0178846	0.0175573	0.0109715	0.000715382	0.000702292	25
lacZ	M9 + 0.2% lactose	8.53274	0.116183	0.0225971	8.76399	0.115944	0.0278054	0.274288	0.0178846	0.0175573	0.0109715	0.000715382	0.000702292	25
lacZ	M9 + 0.2% lactose	8.70341	0.139916	0.0509297	8.76399	0.115944	0.0278054	0.274288	0.0178846	0.0175573	0.0109715	0.000715382	0.000702292	25
lacZ	M9 + 0.2% lactose	8.8	0.109956	0.023272	8.76399	0.115944	0.0278054	0.274288	0.0178846	0.0175573	0.0109715	0.000715382	0.000702292	25
lacZ	M9 + 0.2% lactose	8.74848	0.121454	0.0335675	8.76399	0.115944	0.0278054	0.274288	0.0178846	0.0175573	0.0109715	0.000715382	0.000702292	25
lacZ	M9 + 0.2% lactose	8.50515	0.141655	0.0472566	8.76399	0.115944	0.0278054	0.274288	0.0178846	0.0175573	0.0109715	0.000715382	0.000702292	25
lacZ	M9 + 0.2% lactose	8.6191	0.110972	0.0198021	8.76399	0.115944	0.0278054	0.274288	0.0178846	0.0175573	0.0109715	0.000715382	0.000702292	25
lacZ	M9 + 0.2% lactose	8.69968	0.128137	0.0390579	8.76399	0.115944	0.0278054	0.274288	0.0178846	0.0175573	0.0109715	0.000715382	0.000702292	25
lacZ	M9 + 0.2% lactose	8.88473	0.114103	0.0292771	8.76399	0.115944	0.0278054	0.274288	0.0178846	0.0175573	0.0109715	0.000715382	0.000702292	25
lacZ	M9 + 0.2% lactose	8.63062	0.0897587	-0.00110298	8.76399	0.115944	0.0278054	0.274288	0.0178846	0.0175573	0.0109715	0.000715382	0.000702292	25
lacZ	M9 + 0.2% lactose	8.88878	0.10424	0.0194998	8.76399	0.115944	0.0278054	0.274288	0.0178846	0.0175573	0.0109715	0.000715382	0.000702292	25
lacZ	M9 + 0.2% lactose	8.70671	0.164942	0.0760374	8.76399	0.115944	0.0278054	0.274288	0.0178846	0.0175573	0.0109715	0.000715382	0.000702292	25
lacZ	M9 + 0.2% lactose	8.62039	0.116532	0.0253971	8.76399	0.115944	0.0278054	0.274288	0.0178846	0.0175573	0.0109715	0.000715382	0.000702292	25
lacZ	M9 + 0.2% lactose	8.70325	0.0977514	0.00876089	8.76399	0.115944	0.0278054	0.274288	0.0178846	0.0175573	0.0109715	0.000715382	0.000702292	25
lacZ	M9 + 0.2% lactose	8.6682	0.100654	0.0107759	8.76399	0.115944	0.0278054	0.274288	0.0178846	0.0175573	0.0109715	0.000715382	0.000702292	25
lacZ	M9 + 0.2% lactose	8.88083	0.137629	0.0527215	8.76399	0.115944	0.0278054	0.274288	0.0178846	0.0175573	0.0109715	0.000715382	0.000702292	25
lacZ	M9 + 0.2% lactose	8.65381	0.118471	0.0282205	8.76399	0.115944	0.0278054	0.274288	0.0178846	0.0175573	0.0109715	0.000715382	0.000702292	25
lacZ	M9 + 0.2% lactose	8.75455	0.119507	0.0317647	8.76399	0.115944	0.0278054	0.274288	0.0178846	0.0175573	0.0109715	0.000715382	0.000702292	25
lacZ	M9 + 0.2% lactose	8.81991	0.131117	0.0448831	8.76399	0.115944	0.0278054	0.274288	0.0178846	0.0175573	0.0109715	0.000715382	0.000702292	25
lacZ	M9 + 0.2% lactose	8.76399	0.115944	0.0280871	8.76399	0.115944	0.0278054	0.274288	0.0178846	0.0175573	0.0109715	0.000715382	0.000702292	25
lacZ	M9 + 0.4M NaCl	6.40265	0.459639	0.2416	6.25895	0.425705	0.234519	0.280027	0.0787278	0.0946929	0.0127285	0.00357854	0.00430422	22
lacZ	M9 + 0.4M NaCl	7.02833	0.580445	0.411169	6.25895	0.425705	0.234519	0.280027	0.0787278	0.0946929	0.0127285	0.00357854	0.00430422	22
lacZ	M9 + 0.4M NaCl	6.90991	0.670987	0.492251	6.25895	0.425705	0.234519	0.280027	0.0787278	0.0946929	0.0127285	0.00357854	0.00430422	22
lacZ	M9 + 0.4M NaCl	6.00884	0.388038	NA	6.25895	0.425705	0.234519	0.280027	0.0787278	0.0946929	0.0127285	0.00357854	0.00430422	22
lacZ	M9 + 0.4M NaCl	6.00516	0.353355	NA	6.25895	0.425705	0.234519	0.280027	0.0787278	0.0946929	0.0127285	0.00357854	0.00430422	22
lacZ	M9 + 0.4M NaCl	6.35469	0.461829	0.240915	6.25895	0.425705	0.234519	0.280027	0.0787278	0.0946929	0.0127285	0.00357854	0.00430422	22
lacZ	M9 + 0.4M NaCl	5.98912	0.382317	NA	6.25895	0.425705	0.234519	0.280027	0.0787278	0.0946929	0.0127285	0.00357854	0.00430422	22
lacZ	M9 + 0.4M NaCl	6.33271	0.456482	0.234356	6.25895	0.425705	0.234519	0.280027	0.0787278	0.0946929	0.0127285	0.00357854	0.00430422	22
lacZ	M9 + 0.4M NaCl	6.47692	0.447173	0.234101	6.25895	0.425705	0.234519	0.280027	0.0787278	0.0946929	0.0127285	0.00357854	0.00430422	22
lacZ	M9 + 0.4M NaCl	6.28806	0.450194	0.225842	6.25895	0.425705	0.234519	0.280027	0.0787278	0.0946929	0.0127285	0.00357854	0.00430422	22
lacZ	M9 + 0.4M NaCl	5.99595	0.323735	NA	6.25895	0.425705	0.234519	0.280027	0.0787278	0.0946929	0.0127285	0.00357854	0.00430422	22
lacZ	M9 + 0.4M NaCl	6.27618	0.42955	0.204663	6.25895	0.425705	0.234519	0.280027	0.0787278	0.0946929	0.0127285	0.00357854	0.00430422	22
lacZ	M9 + 0.4M NaCl	5.97564	0.356837	NA	6.25895	0.425705	0.234519	0.280027	0.0787278	0.0946929	0.0127285	0.00357854	0.00430422	22
lacZ	M9 + 0.4M NaCl	5.99182	0.365837	NA	6.25895	0.425705	0.234519	0.280027	0.0787278	0.0946929	0.0127285	0.00357854	0.00430422	22
lacZ	M9 + 0.4M NaCl	6.02193	0.359714	0.131857	6.25895	0.425705	0.234519	0.280027	0.0787278	0.0946929	0.0127285	0.00357854	0.00430422	22
lacZ	M9 + 0.4M NaCl	6.05753	0.390248	0.161574	6.25895	0.425705	0.234519	0.280027	0.0787278	0.0946929	0.0127285	0.00357854	0.00430422	22
lacZ	M9 + 0.4M NaCl	6.20624	0.371137	0.143682	6.25895	0.425705	0.234519	0.280027	0.0787278	0.0946929	0.0127285	0.00357854	0.00430422	22
lacZ	M9 + 0.4M NaCl	6.29668	0.417824	0.193875	6.25895	0.425705	0.234519	0.280027	0.0787278	0.0946929	0.0127285	0.00357854	0.00430422	22
lacZ	M9 + 0.4M NaCl	6.37047	0.469062	0.249061	6.25895	0.425705	0.234519	0.280027	0.0787278	0.0946929	0.0127285	0.00357854	0.00430422	22
lacZ	M9 + 0.4M NaCl	6.15114	0.36581	0.137141	6.25895	0.425705	0.234519	0.280027	0.0787278	0.0946929	0.0127285	0.00357854	0.00430422	22
lacZ	M9 + 0.4M NaCl	6.29797	0.439591	0.215704	6.25895	0.425705	0.234519	0.280027	0.0787278	0.0946929	0.0127285	0.00357854	0.00430422	22
lacZ	M9 + 0.4M NaCl	6.25895	0.425705	0.234519	6.25895	0.425705	0.234519	0.280027	0.0787278	0.0946929	0.0127285	0.00357854	0.00430422	22
lacZ	Stationary phase 16h	6.16262	0.770174	0.480345	6.09144	0.738425	0.505392	0.255727	0.186003	0.179627	0.0111186	0.00808708	0.00780986	23
lacZ	Stationary phase 16h	6.09035	0.820352	0.527588	6.09144	0.738425	0.505392	0.255727	0.186003	0.179627	0.0111186	0.00808708	0.00780986	23
lacZ	Stationary phase 16h	6.75857	1.21589	0.98208	6.09144	0.738425	0.505392	0.255727	0.186003	0.179627	0.0111186	0.00808708	0.00780986	23
lacZ	Stationary phase 16h	6.01122	0.856196	0.562331	6.09144	0.738425	0.505392	0.255727	0.186003	0.179627	0.0111186	0.00808708	0.00780986	23
lacZ	Stationary phase 16h	6.81443	1.10656	0.878832	6.09144	0.738425	0.505392	0.255727	0.186003	0.179627	0.0111186	0.00808708	0.00780986	23
lacZ	Stationary phase 16h	6.04793	0.645587	0.351924	6.09144	0.738425	0.505392	0.255727	0.186003	0.179627	0.0111186	0.00808708	0.00780986	23
lacZ	Stationary phase 16h	6.22019	0.79877	0.512328	6.09144	0.738425	0.505392	0.255727	0.186003	0.179627	0.0111186	0.00808708	0.00780986	23
lacZ	Stationary phase 16h	6.15241	0.864317	0.573978	6.09144	0.738425	0.505392	0.255727	0.186003	0.179627	0.0111186	0.00808708	0.00780986	23
lacZ	Stationary phase 16h	6.01064	0.69297	0.399106	6.09144	0.738425	0.505392	0.255727	0.186003	0.179627	0.0111186	0.00808708	0.00780986	23
lacZ	Stationary phase 16h	5.89965	0.577514	NA	6.09144	0.738425	0.505392	0.255727	0.186003	0.179627	0.0111186	0.00808708	0.00780986	23
lacZ	Stationary phase 16h	6.20369	0.851998	0.564503	6.09144	0.738425	0.505392	0.255727	0.186003	0.179627	0.0111186	0.00808708	0.00780986	23
lacZ	Stationary phase 16h	5.96902	0.587599	0.294246	6.09144	0.738425	0.505392	0.255727	0.186003	0.179627	0.0111186	0.00808708	0.00780986	23
lacZ	Stationary phase 16h	6.04379	0.637394	0.343681	6.09144	0.738425	0.505392	0.255727	0.186003	0.179627	0.0111186	0.00808708	0.00780986	23
lacZ	Stationary phase 16h	5.73579	0.502122	NA	6.09144	0.738425	0.505392	0.255727	0.186003	0.179627	0.0111186	0.00808708	0.00780986	23
lacZ	Stationary phase 16h	6.07691	0.751923	0.458802	6.09144	0.738425	0.505392	0.255727	0.186003	0.179627	0.0111186	0.00808708	0.00780986	23
lacZ	Stationary phase 16h	5.72701	0.437491	NA	6.09144	0.738425	0.505392	0.255727	0.186003	0.179627	0.0111186	0.00808708	0.00780986	23
lacZ	Stationary phase 16h	5.78927	0.495306	NA	6.09144	0.738425	0.505392	0.255727	0.186003	0.179627	0.0111186	0.00808708	0.00780986	23
lacZ	Stationary phase 16h	6.04584	0.672051	0.378362	6.09144	0.738425	0.505392	0.255727	0.186003	0.179627	0.0111186	0.00808708	0.00780986	23
lacZ	Stationary phase 16h	6.02539	0.659551	0.365697	6.09144	0.738425	0.505392	0.255727	0.186003	0.179627	0.0111186	0.00808708	0.00780986	23
lacZ	Stationary phase 16h	6.13159	0.69287	0.401584	6.09144	0.738425	0.505392	0.255727	0.186003	0.179627	0.0111186	0.00808708	0.00780986	23
lacZ	Stationary phase 16h	6.07383	0.957724	0.664531	6.09144	0.738425	0.505392	0.255727	0.186003	0.179627	0.0111186	0.00808708	0.00780986	23
lacZ	Stationary phase 16h	6.02147	0.650998	0.357132	6.09144	0.738425	0.505392	0.255727	0.186003	0.179627	0.0111186	0.00808708	0.00780986	23
lacZ	Stationary phase 16h	6.09144	0.738425	0.505392	6.09144	0.738425	0.505392	0.255727	0.186003	0.179627	0.0111186	0.00808708	0.00780986	23
lacZ	Stationary phase 30h	6.55507	1.09002	0.834098	6.41051	1.0092	0.816957	0.327658	0.225604	0.146724	0.0121355	0.00835571	0.00543421	27
lacZ	Stationary phase 30h	6.42198	1.15365	0.88409	6.41051	1.0092	0.816957	0.327658	0.225604	0.146724	0.0121355	0.00835571	0.00543421	27
lacZ	Stationary phase 30h	7.13654	1.29516	1.10063	6.41051	1.0092	0.816957	0.327658	0.225604	0.146724	0.0121355	0.00835571	0.00543421	27
lacZ	Stationary phase 30h	6.42223	1.11514	0.845607	6.41051	1.0092	0.816957	0.327658	0.225604	0.146724	0.0121355	0.00835571	0.00543421	27
lacZ	Stationary phase 30h	7.22245	1.32058	1.13414	6.41051	1.0092	0.816957	0.327658	0.225604	0.146724	0.0121355	0.00835571	0.00543421	27
lacZ	Stationary phase 30h	6.64309	1.18556	0.939126	6.41051	1.0092	0.816957	0.327658	0.225604	0.146724	0.0121355	0.00835571	0.00543421	27
lacZ	Stationary phase 30h	5.78019	0.404814	NA	6.41051	1.0092	0.816957	0.327658	0.225604	0.146724	0.0121355	0.00835571	0.00543421	27
lacZ	Stationary phase 30h	6.5297	1.17127	0.912658	6.41051	1.0092	0.816957	0.327658	0.225604	0.146724	0.0121355	0.00835571	0.00543421	27
lacZ	Stationary phase 30h	6.38031	1.18857	0.915053	6.41051	1.0092	0.816957	0.327658	0.225604	0.146724	0.0121355	0.00835571	0.00543421	27
lacZ	Stationary phase 30h	6.081	0.814515	0.521496	6.41051	1.0092	0.816957	0.327658	0.225604	0.146724	0.0121355	0.00835571	0.00543421	27
lacZ	Stationary phase 30h	6.52242	1.07612	0.816749	6.41051	1.0092	0.816957	0.327658	0.225604	0.146724	0.0121355	0.00835571	0.00543421	27
lacZ	Stationary phase 30h	6.50469	1.05859	0.797371	6.41051	1.0092	0.816957	0.327658	0.225604	0.146724	0.0121355	0.00835571	0.00543421	27
lacZ	Stationary phase 30h	6.48031	1.0872	0.823465	6.41051	1.0092	0.816957	0.327658	0.225604	0.146724	0.0121355	0.00835571	0.00543421	27
lacZ	Stationary phase 30h	6.64812	1.11699	0.871104	6.41051	1.0092	0.816957	0.327658	0.225604	0.146724	0.0121355	0.00835571	0.00543421	27
lacZ	Stationary phase 30h	6.51861	1.07784	0.818075	6.41051	1.0092	0.816957	0.327658	0.225604	0.146724	0.0121355	0.00835571	0.00543421	27
lacZ	Stationary phase 30h	6.03774	0.778667	0.484892	6.41051	1.0092	0.816957	0.327658	0.225604	0.146724	0.0121355	0.00835571	0.00543421	27
lacZ	Stationary phase 30h	6.4141	1.05501	0.784688	6.41051	1.0092	0.816957	0.327658	0.225604	0.146724	0.0121355	0.00835571	0.00543421	27
lacZ	Stationary phase 30h	5.89484	0.579875	NA	6.41051	1.0092	0.816957	0.327658	0.225604	0.146724	0.0121355	0.00835571	0.00543421	27
lacZ	Stationary phase 30h	5.82604	0.456862	NA	6.41051	1.0092	0.816957	0.327658	0.225604	0.146724	0.0121355	0.00835571	0.00543421	27
lacZ	Stationary phase 30h	6.26222	0.923922	0.640435	6.41051	1.0092	0.816957	0.327658	0.225604	0.146724	0.0121355	0.00835571	0.00543421	27
lacZ	Stationary phase 30h	6.25218	1.03298	0.748751	6.41051	1.0092	0.816957	0.327658	0.225604	0.146724	0.0121355	0.00835571	0.00543421	27
lacZ	Stationary phase 30h	6.17217	0.976127	0.686801	6.41051	1.0092	0.816957	0.327658	0.225604	0.146724	0.0121355	0.00835571	0.00543421	27
lacZ	Stationary phase 30h	6.44622	1.05543	0.788256	6.41051	1.0092	0.816957	0.327658	0.225604	0.146724	0.0121355	0.00835571	0.00543421	27
lacZ	Stationary phase 30h	6.37271	0.976312	0.702092	6.41051	1.0092	0.816957	0.327658	0.225604	0.146724	0.0121355	0.00835571	0.00543421	27
lacZ	Stationary phase 30h	6.63609	1.10456	0.857367	6.41051	1.0092	0.816957	0.327658	0.225604	0.146724	0.0121355	0.00835571	0.00543421	27
lacZ	Stationary phase 30h	6.51226	1.14349	0.883057	6.41051	1.0092	0.816957	0.327658	0.225604	0.146724	0.0121355	0.00835571	0.00543421	27
lacZ	Stationary phase 30h	6.41051	1.0092	0.816957	6.41051	1.0092	0.816957	0.327658	0.225604	0.146724	0.0121355	0.00835571	0.00543421	27
lacZ	Synthetic Rich	6.45306	0.485241	0.31707	6.33049	0.421956	0.246281	0.276369	0.0573207	0.0768385	0.0460615	0.00955345	0.0128064	6
lacZ	Synthetic Rich	6.72735	0.486093	0.343302	6.33049	0.421956	0.246281	0.276369	0.0573207	0.0768385	0.0460615	0.00955345	0.0128064	6
lacZ	Synthetic Rich	6.43139	0.416084	0.245953	6.33049	0.421956	0.246281	0.276369	0.0573207	0.0768385	0.0460615	0.00955345	0.0128064	6
lacZ	Synthetic Rich	5.962	0.340107	0.139394	6.33049	0.421956	0.246281	0.276369	0.0573207	0.0768385	0.0460615	0.00955345	0.0128064	6
lacZ	Synthetic Rich	6.07867	0.382256	0.185686	6.33049	0.421956	0.246281	0.276369	0.0573207	0.0768385	0.0460615	0.00955345	0.0128064	6
lacZ	Synthetic Rich	6.33049	0.421956	0.246281	6.33049	0.421956	0.246281	0.276369	0.0573207	0.0768385	0.0460615	0.00955345	0.0128064	6
ndh	Ciprofloxacin 1.5 ng/ml	6.52069	0.211578	-0.00276118	6.54384	0.232777	0.0202106	0.0242604	0.0100974	0.011184	0.00303255	0.00126218	0.001398	8
ndh	Ciprofloxacin 1.5 ng/ml	6.53093	0.225491	0.0118894	6.54384	0.232777	0.0202106	0.0242604	0.0100974	0.011184	0.00303255	0.00126218	0.001398	8
ndh	Ciprofloxacin 1.5 ng/ml	6.57313	0.236916	0.0264716	6.54384	0.232777	0.0202106	0.0242604	0.0100974	0.011184	0.00303255	0.00126218	0.001398	8
ndh	Ciprofloxacin 1.5 ng/ml	6.56673	0.235296	0.0243614	6.54384	0.232777	0.0202106	0.0242604	0.0100974	0.011184	0.00303255	0.00126218	0.001398	8
ndh	Ciprofloxacin 1.5 ng/ml	6.57313	0.244167	0.0337226	6.54384	0.232777	0.0202106	0.0242604	0.0100974	0.011184	0.00303255	0.00126218	0.001398	8
ndh	Ciprofloxacin 1.5 ng/ml	6.51662	0.233932	0.019303	6.54384	0.232777	0.0202106	0.0242604	0.0100974	0.011184	0.00303255	0.00126218	0.001398	8
ndh	Ciprofloxacin 1.5 ng/ml	6.52309	0.240025	0.0258577	6.54384	0.232777	0.0202106	0.0242604	0.0100974	0.011184	0.00303255	0.00126218	0.001398	8
ndh	Ciprofloxacin 1.5 ng/ml	6.54642	0.234812	0.0228403	6.54384	0.232777	0.0202106	0.0242604	0.0100974	0.011184	0.00303255	0.00126218	0.001398	8
ndh	M9 + 0.2% glucose	6.343	0.221334	0.00438177	6.47397	0.227392	0.0185374	0.0665667	0.00550536	0.00772949	0.0073963	0.000611706	0.000858833	9
ndh	M9 + 0.2% glucose	6.37887	0.231011	0.0159431	6.47397	0.227392	0.0185374	0.0665667	0.00550536	0.00772949	0.0073963	0.000611706	0.000858833	9
ndh	M9 + 0.2% glucose	6.52443	0.238434	0.0329066	6.47397	0.227392	0.0185374	0.0665667	0.00550536	0.00772949	0.0073963	0.000611706	0.000858833	9
ndh	M9 + 0.2% glucose	6.52907	0.225882	0.020698	6.47397	0.227392	0.0185374	0.0665667	0.00550536	0.00772949	0.0073963	0.000611706	0.000858833	9
ndh	M9 + 0.2% glucose	6.51395	0.222251	0.015956	6.47397	0.227392	0.0185374	0.0665667	0.00550536	0.00772949	0.0073963	0.000611706	0.000858833	9
ndh	M9 + 0.2% glucose	6.50193	0.223305	0.016143	6.47397	0.227392	0.0185374	0.0665667	0.00550536	0.00772949	0.0073963	0.000611706	0.000858833	9
ndh	M9 + 0.2% glucose	6.48179	0.22548	0.0168967	6.47397	0.227392	0.0185374	0.0665667	0.00550536	0.00772949	0.0073963	0.000611706	0.000858833	9
ndh	M9 + 0.2% glucose	6.50701	0.232013	0.0252151	6.47397	0.227392	0.0185374	0.0665667	0.00550536	0.00772949	0.0073963	0.000611706	0.000858833	9
ndh	M9 + 0.2% glucose	6.48568	0.226819	0.0186961	6.47397	0.227392	0.0185374	0.0665667	0.00550536	0.00772949	0.0073963	0.000611706	0.000858833	9
ndh	M9 + 0.2% glycerol	5.95736	0.252099	NA	6.29311	0.220904	-0.0246758	0.15401	0.0268326	0.0378412	0.0192512	0.00335407	0.00473015	8
ndh	M9 + 0.2% glycerol	6.21071	0.266374	0.00628037	6.29311	0.220904	-0.0246758	0.15401	0.0268326	0.0378412	0.0192512	0.00335407	0.00473015	8
ndh	M9 + 0.2% glycerol	6.43892	0.222634	-0.0228558	6.29311	0.220904	-0.0246758	0.15401	0.0268326	0.0378412	0.0192512	0.00335407	0.00473015	8
ndh	M9 + 0.2% glycerol	6.34967	0.189897	-0.0624072	6.29311	0.220904	-0.0246758	0.15401	0.0268326	0.0378412	0.0192512	0.00335407	0.00473015	8
ndh	M9 + 0.2% glycerol	6.43409	0.223524	-0.0223616	6.29311	0.220904	-0.0246758	0.15401	0.0268326	0.0378412	0.0192512	0.00335407	0.00473015	8
ndh	M9 + 0.2% glycerol	6.30381	0.200423	-0.0548966	6.29311	0.220904	-0.0246758	0.15401	0.0268326	0.0378412	0.0192512	0.00335407	0.00473015	8
ndh	M9 + 0.2% glycerol	6.32735	0.196851	-0.0569682	6.29311	0.220904	-0.0246758	0.15401	0.0268326	0.0378412	0.0192512	0.00335407	0.00473015	8
ndh	M9 + 0.2% glycerol	6.32298	0.215428	0.0404781	6.29311	0.220904	-0.0246758	0.15401	0.0268326	0.0378412	0.0192512	0.00335407	0.00473015	8
ndh	M9 + 0.2% lactose	6.71747	0.215278	0.0120537	6.59414	0.236943	0.0238577	0.0571187	0.0101511	0.00689433	0.00815982	0.00145016	0.000984904	7
ndh	M9 + 0.2% lactose	6.58603	0.244776	0.0309738	6.59414	0.236943	0.0238577	0.0571187	0.0101511	0.00689433	0.00815982	0.00145016	0.000984904	7
ndh	M9 + 0.2% lactose	6.56305	0.237533	0.0219874	6.59414	0.236943	0.0238577	0.0571187	0.0101511	0.00689433	0.00815982	0.00145016	0.000984904	7
ndh	M9 + 0.2% lactose	6.59682	0.245949	0.0329802	6.59414	0.236943	0.0238577	0.0571187	0.0101511	0.00689433	0.00815982	0.00145016	0.000984904	7
ndh	M9 + 0.2% lactose	6.54433	0.23815	0.0212144	6.59414	0.236943	0.0238577	0.0571187	0.0101511	0.00689433	0.00815982	0.00145016	0.000984904	7
ndh	M9 + 0.2% lactose	6.56664	0.238305	0.0230289	6.59414	0.236943	0.0238577	0.0571187	0.0101511	0.00689433	0.00815982	0.00145016	0.000984904	7
ndh	M9 + 0.2% lactose	6.58466	0.238609	0.0247657	6.59414	0.236943	0.0238577	0.0571187	0.0101511	0.00689433	0.00815982	0.00145016	0.000984904	7
ndh	M9 + 0.4M NaCl	6.28886	0.23359	0.0092749	6.32385	0.199988	-0.0142051	0.112653	0.0265791	0.0293087	0.0140817	0.00332239	0.00366359	8
ndh	M9 + 0.4M NaCl	6.06412	0.247229	0.0184582	6.32385	0.199988	-0.0142051	0.112653	0.0265791	0.0293087	0.0140817	0.00332239	0.00366359	8
ndh	M9 + 0.4M NaCl	6.3524	0.192046	-0.0289972	6.32385	0.199988	-0.0142051	0.112653	0.0265791	0.0293087	0.0140817	0.00332239	0.00366359	8
ndh	M9 + 0.4M NaCl	6.42152	0.167482	-0.049349	6.32385	0.199988	-0.0142051	0.112653	0.0265791	0.0293087	0.0140817	0.00332239	0.00366359	8
ndh	M9 + 0.4M NaCl	6.40759	0.183855	-0.0338715	6.32385	0.199988	-0.0142051	0.112653	0.0265791	0.0293087	0.0140817	0.00332239	0.00366359	8
ndh	M9 + 0.4M NaCl	6.36819	0.190695	-0.0294395	6.32385	0.199988	-0.0142051	0.112653	0.0265791	0.0293087	0.0140817	0.00332239	0.00366359	8
ndh	M9 + 0.4M NaCl	6.34321	0.190791	-0.0307646	6.32385	0.199988	-0.0142051	0.112653	0.0265791	0.0293087	0.0140817	0.00332239	0.00366359	8
ndh	M9 + 0.4M NaCl	6.3449	0.194213	0.0310481	6.32385	0.199988	-0.0142051	0.112653	0.0265791	0.0293087	0.0140817	0.00332239	0.00366359	8
ndh	Stationary phase 16h	6.36072	0.313566	0.038254	6.69749	0.267481	0.027293	0.155889	0.0216312	0.0121887	0.0222698	0.00309018	0.00174125	7
ndh	Stationary phase 16h	6.75565	0.257699	0.0235715	6.69749	0.267481	0.027293	0.155889	0.0216312	0.0121887	0.0222698	0.00309018	0.00174125	7
ndh	Stationary phase 16h	6.69389	0.247052	0.00616945	6.69749	0.267481	0.027293	0.155889	0.0216312	0.0121887	0.0222698	0.00309018	0.00174125	7
ndh	Stationary phase 16h	6.78174	0.255267	0.0239851	6.69749	0.267481	0.027293	0.155889	0.0216312	0.0121887	0.0222698	0.00309018	0.00174125	7
ndh	Stationary phase 16h	6.84022	0.269527	0.0445843	6.69749	0.267481	0.027293	0.155889	0.0216312	0.0121887	0.0222698	0.00309018	0.00174125	7
ndh	Stationary phase 16h	6.72679	0.26532	0.0280366	6.69749	0.267481	0.027293	0.155889	0.0216312	0.0121887	0.0222698	0.00309018	0.00174125	7
ndh	Stationary phase 16h	6.72339	0.263936	0.0264498	6.69749	0.267481	0.027293	0.155889	0.0216312	0.0121887	0.0222698	0.00309018	0.00174125	7
ndh	Stationary phase 30h	6.26534	0.342831	0.059578	6.65769	0.269551	0.0254082	0.177703	0.0332044	0.0185843	0.0253861	0.00474348	0.00265489	7
ndh	Stationary phase 30h	6.69022	0.244135	0.00285053	6.65769	0.269551	0.0254082	0.177703	0.0332044	0.0185843	0.0253861	0.00474348	0.00265489	7
ndh	Stationary phase 30h	6.7333	0.253777	0.0172065	6.65769	0.269551	0.0254082	0.177703	0.0332044	0.0185843	0.0253861	0.00474348	0.00265489	7
ndh	Stationary phase 30h	6.68244	0.253591	0.011456	6.65769	0.269551	0.0254082	0.177703	0.0332044	0.0185843	0.0253861	0.00474348	0.00265489	7
ndh	Stationary phase 30h	6.75053	0.262194	0.0275069	6.65769	0.269551	0.0254082	0.177703	0.0332044	0.0185843	0.0253861	0.00474348	0.00265489	7
ndh	Stationary phase 30h	6.79413	0.266413	0.0364798	6.65769	0.269551	0.0254082	0.177703	0.0332044	0.0185843	0.0253861	0.00474348	0.00265489	7
ndh	Stationary phase 30h	6.68787	0.263914	0.0227798	6.65769	0.269551	0.0254082	0.177703	0.0332044	0.0185843	0.0253861	0.00474348	0.00265489	7
ndh	Synthetic Rich	7.57253	0.0987906	0.020083	7.52538	0.137561	0.056035	0.0607748	0.0257051	0.0275785	0.00868211	0.00367215	0.00393978	7
ndh	Synthetic Rich	7.39177	0.102682	0.0129284	7.52538	0.137561	0.056035	0.0607748	0.0257051	0.0275785	0.00868211	0.00367215	0.00393978	7
ndh	Synthetic Rich	7.55217	0.14807	0.0681914	7.52538	0.137561	0.056035	0.0607748	0.0257051	0.0275785	0.00868211	0.00367215	0.00393978	7
ndh	Synthetic Rich	7.52671	0.158363	0.0769942	7.52538	0.137561	0.056035	0.0607748	0.0257051	0.0275785	0.00868211	0.00367215	0.00393978	7
ndh	Synthetic Rich	7.54911	0.157747	0.077691	7.52538	0.137561	0.056035	0.0607748	0.0257051	0.0275785	0.00868211	0.00367215	0.00393978	7
ndh	Synthetic Rich	7.55279	0.153576	0.0737339	7.52538	0.137561	0.056035	0.0607748	0.0257051	0.0275785	0.00868211	0.00367215	0.00393978	7
ndh	Synthetic Rich	7.53258	0.143698	0.0626232	7.52538	0.137561	0.056035	0.0607748	0.0257051	0.0275785	0.00868211	0.00367215	0.00393978	7
pitB	Ciprofloxacin 1.5 ng/ml	7.32598	0.966391	0.819987	7.30529	0.895056	0.746861	0.0924336	0.13238	0.132513	0.0115542	0.0165475	0.0165641	8
pitB	Ciprofloxacin 1.5 ng/ml	7.24144	1.04935	0.896221	7.30529	0.895056	0.746861	0.0924336	0.13238	0.132513	0.0115542	0.0165475	0.0165641	8
pitB	Ciprofloxacin 1.5 ng/ml	7.43135	0.955972	0.817541	7.30529	0.895056	0.746861	0.0924336	0.13238	0.132513	0.0115542	0.0165475	0.0165641	8
pitB	Ciprofloxacin 1.5 ng/ml	7.17568	0.777454	0.618911	7.30529	0.895056	0.746861	0.0924336	0.13238	0.132513	0.0115542	0.0165475	0.0165641	8
pitB	Ciprofloxacin 1.5 ng/ml	7.40095	0.944801	0.804118	7.30529	0.895056	0.746861	0.0924336	0.13238	0.132513	0.0115542	0.0165475	0.0165641	8
pitB	Ciprofloxacin 1.5 ng/ml	7.2015	0.956535	0.800137	7.30529	0.895056	0.746861	0.0924336	0.13238	0.132513	0.0115542	0.0165475	0.0165641	8
pitB	Ciprofloxacin 1.5 ng/ml	7.35703	0.631008	0.487003	7.30529	0.895056	0.746861	0.0924336	0.13238	0.132513	0.0115542	0.0165475	0.0165641	8
pitB	Ciprofloxacin 1.5 ng/ml	7.30837	0.87894	0.730969	7.30529	0.895056	0.746861	0.0924336	0.13238	0.132513	0.0115542	0.0165475	0.0165641	8
pitB	M9 + 0.2% glucose	6.88508	0.922604	0.746895	7.15151	0.745038	0.591026	0.207584	0.153333	0.138768	0.0259481	0.0191667	0.017346	8
pitB	M9 + 0.2% glucose	6.78225	0.995936	0.811386	7.15151	0.745038	0.591026	0.207584	0.153333	0.138768	0.0259481	0.0191667	0.017346	8
pitB	M9 + 0.2% glucose	7.32937	0.804184	0.664419	7.15151	0.745038	0.591026	0.207584	0.153333	0.138768	0.0259481	0.0191667	0.017346	8
pitB	M9 + 0.2% glucose	7.24285	0.636731	0.490466	7.15151	0.745038	0.591026	0.207584	0.153333	0.138768	0.0259481	0.0191667	0.017346	8
pitB	M9 + 0.2% glucose	7.14935	0.723333	0.569726	7.15151	0.745038	0.591026	0.207584	0.153333	0.138768	0.0259481	0.0191667	0.017346	8
pitB	M9 + 0.2% glucose	7.31497	0.581789	0.440964	7.15151	0.745038	0.591026	0.207584	0.153333	0.138768	0.0259481	0.0191667	0.017346	8
pitB	M9 + 0.2% glucose	7.31132	0.581295	0.440199	7.15151	0.745038	0.591026	0.207584	0.153333	0.138768	0.0259481	0.0191667	0.017346	8
pitB	M9 + 0.2% glucose	7.19692	0.714434	0.564152	7.15151	0.745038	0.591026	0.207584	0.153333	0.138768	0.0259481	0.0191667	0.017346	8
pitB	M9 + 0.2% glycerol	7.27674	1.27013	1.1029	7.10572	0.967347	0.783304	0.302408	0.255216	0.278933	0.0378011	0.031902	0.0348666	8
pitB	M9 + 0.2% glycerol	7.74401	1.43429	1.30091	7.10572	0.967347	0.783304	0.302408	0.255216	0.278933	0.0378011	0.031902	0.0348666	8
pitB	M9 + 0.2% glycerol	7.11854	0.901047	0.719997	7.10572	0.967347	0.783304	0.302408	0.255216	0.278933	0.0378011	0.031902	0.0348666	8
pitB	M9 + 0.2% glycerol	6.80449	0.684759	0.473648	7.10572	0.967347	0.783304	0.302408	0.255216	0.278933	0.0378011	0.031902	0.0348666	8
pitB	M9 + 0.2% glycerol	7.10586	0.864632	0.682428	7.10572	0.967347	0.783304	0.302408	0.255216	0.278933	0.0378011	0.031902	0.0348666	8
pitB	M9 + 0.2% glycerol	6.9055	0.918836	0.717653	7.10572	0.967347	0.783304	0.302408	0.255216	0.278933	0.0378011	0.031902	0.0348666	8
pitB	M9 + 0.2% glycerol	6.84273	0.752727	0.545389	7.10572	0.967347	0.783304	0.302408	0.255216	0.278933	0.0378011	0.031902	0.0348666	8
pitB	M9 + 0.2% glycerol	7.04792	0.912368	0.723504	7.10572	0.967347	0.783304	0.302408	0.255216	0.278933	0.0378011	0.031902	0.0348666	8
pitB	M9 + 0.2% lactose	7.93357	0.936915	0.820484	7.20178	0.649593	0.484541	0.352711	0.130495	0.151109	0.0503872	0.0186422	0.021587	7
pitB	M9 + 0.2% lactose	6.96084	0.644661	0.462087	7.20178	0.649593	0.484541	0.352711	0.130495	0.151109	0.0503872	0.0186422	0.021587	7
pitB	M9 + 0.2% lactose	6.87996	0.56863	0.37918	7.20178	0.649593	0.484541	0.352711	0.130495	0.151109	0.0503872	0.0186422	0.021587	7
pitB	M9 + 0.2% lactose	6.9971	0.622287	0.44277	7.20178	0.649593	0.484541	0.352711	0.130495	0.151109	0.0503872	0.0186422	0.021587	7
pitB	M9 + 0.2% lactose	7.2467	0.562348	0.402969	7.20178	0.649593	0.484541	0.352711	0.130495	0.151109	0.0503872	0.0186422	0.021587	7
pitB	M9 + 0.2% lactose	7.24878	0.584821	0.4256	7.20178	0.649593	0.484541	0.352711	0.130495	0.151109	0.0503872	0.0186422	0.021587	7
pitB	M9 + 0.2% lactose	7.14549	0.627492	0.4587	7.20178	0.649593	0.484541	0.352711	0.130495	0.151109	0.0503872	0.0186422	0.021587	7
pitB	M9 + 0.4M NaCl	9.20129	0.320028	0.240557	9.08142	0.368102	0.286766	0.0974218	0.0509044	0.0493935	0.0121777	0.00636305	0.00617419	8
pitB	M9 + 0.4M NaCl	9.21289	0.304585	0.225277	9.08142	0.368102	0.286766	0.0974218	0.0509044	0.0493935	0.0121777	0.00636305	0.00617419	8
pitB	M9 + 0.4M NaCl	9.02636	0.392505	0.310344	9.08142	0.368102	0.286766	0.0974218	0.0509044	0.0493935	0.0121777	0.00636305	0.00617419	8
pitB	M9 + 0.4M NaCl	9.13687	0.314931	0.23452	9.08142	0.368102	0.286766	0.0974218	0.0509044	0.0493935	0.0121777	0.00636305	0.00617419	8
pitB	M9 + 0.4M NaCl	9.07823	0.376311	0.294994	9.08142	0.368102	0.286766	0.0974218	0.0509044	0.0493935	0.0121777	0.00636305	0.00617419	8
pitB	M9 + 0.4M NaCl	8.93652	0.446459	0.362733	9.08142	0.368102	0.286766	0.0974218	0.0509044	0.0493935	0.0121777	0.00636305	0.00617419	8
pitB	M9 + 0.4M NaCl	8.99571	0.413926	0.331245	9.08142	0.368102	0.286766	0.0974218	0.0509044	0.0493935	0.0121777	0.00636305	0.00617419	8
pitB	M9 + 0.4M NaCl	9.06346	0.376073	0.294459	9.08142	0.368102	0.286766	0.0974218	0.0509044	0.0493935	0.0121777	0.00636305	0.00617419	8
pitB	Stationary phase 16h	8.54184	1.03545	0.926819	8.56284	1.16088	1.05224	0.205568	0.0734483	0.0772995	0.0293669	0.0104926	0.0110428	7
pitB	Stationary phase 16h	8.12758	1.11626	0.991451	8.56284	1.16088	1.05224	0.205568	0.0734483	0.0772995	0.0293669	0.0104926	0.0110428	7
pitB	Stationary phase 16h	8.64442	1.19942	1.09394	8.56284	1.16088	1.05224	0.205568	0.0734483	0.0772995	0.0293669	0.0104926	0.0110428	7
pitB	Stationary phase 16h	8.73968	1.19791	1.09511	8.56284	1.16088	1.05224	0.205568	0.0734483	0.0772995	0.0293669	0.0104926	0.0110428	7
pitB	Stationary phase 16h	8.60407	1.13965	1.03297	8.56284	1.16088	1.05224	0.205568	0.0734483	0.0772995	0.0293669	0.0104926	0.0110428	7
pitB	Stationary phase 16h	8.71785	1.26692	1.16353	8.56284	1.16088	1.05224	0.205568	0.0734483	0.0772995	0.0293669	0.0104926	0.0110428	7
pitB	Stationary phase 16h	8.56446	1.17052	1.06189	8.56284	1.16088	1.05224	0.205568	0.0734483	0.0772995	0.0293669	0.0104926	0.0110428	7
pitB	Stationary phase 30h	9.3653	1.0418	0.951691	9.4181	1.1259	1.03641	0.145836	0.172115	0.174021	0.0208338	0.0245879	0.0248602	7
pitB	Stationary phase 30h	9.51103	1.25345	1.16536	9.4181	1.1259	1.03641	0.145836	0.172115	0.174021	0.0208338	0.0245879	0.0248602	7
pitB	Stationary phase 30h	9.15473	0.782563	0.688994	9.4181	1.1259	1.03641	0.145836	0.172115	0.174021	0.0208338	0.0245879	0.0248602	7
pitB	Stationary phase 30h	9.35129	1.20355	1.11323	9.4181	1.1259	1.03641	0.145836	0.172115	0.174021	0.0208338	0.0245879	0.0248602	7
pitB	Stationary phase 30h	9.53431	1.29366	1.20586	9.4181	1.1259	1.03641	0.145836	0.172115	0.174021	0.0208338	0.0245879	0.0248602	7
pitB	Stationary phase 30h	9.5879	1.17393	1.0868	9.4181	1.1259	1.03641	0.145836	0.172115	0.174021	0.0208338	0.0245879	0.0248602	7
pitB	Stationary phase 30h	9.42217	1.13237	1.04293	9.4181	1.1259	1.03641	0.145836	0.172115	0.174021	0.0208338	0.0245879	0.0248602	7
pitB	Synthetic Rich	6.94892	0.920222	0.797093	6.70052	0.373856	0.228447	0.122555	0.241953	0.251902	0.0175079	0.0345647	0.0359861	7
pitB	Synthetic Rich	6.61813	0.272549	0.119645	6.70052	0.373856	0.228447	0.122555	0.241953	0.251902	0.0175079	0.0345647	0.0359861	7
pitB	Synthetic Rich	6.72138	0.275809	0.132469	6.70052	0.373856	0.228447	0.122555	0.241953	0.251902	0.0175079	0.0345647	0.0359861	7
pitB	Synthetic Rich	6.56681	0.272941	0.115258	6.70052	0.373856	0.228447	0.122555	0.241953	0.251902	0.0175079	0.0345647	0.0359861	7
pitB	Synthetic Rich	6.71793	0.278252	0.134596	6.70052	0.373856	0.228447	0.122555	0.241953	0.251902	0.0175079	0.0345647	0.0359861	7
pitB	Synthetic Rich	6.64908	0.265389	0.115363	6.70052	0.373856	0.228447	0.122555	0.241953	0.251902	0.0175079	0.0345647	0.0359861	7
pitB	Synthetic Rich	6.68142	0.331827	0.184705	6.70052	0.373856	0.228447	0.122555	0.241953	0.251902	0.0175079	0.0345647	0.0359861	7
rpsL	Ciprofloxacin 1.5 ng/ml	10.894	0.0608908	0.00766269	10.9055	0.0766074	0.0233998	0.102221	0.00781622	0.00792693	0.014603	0.0011166	0.00113242	7
rpsL	Ciprofloxacin 1.5 ng/ml	11.1029	0.0867345	0.0341125	10.9055	0.0766074	0.0233998	0.102221	0.00781622	0.00792693	0.014603	0.0011166	0.00113242	7
rpsL	Ciprofloxacin 1.5 ng/ml	10.9646	0.0769064	0.0238973	10.9055	0.0766074	0.0233998	0.102221	0.00781622	0.00792693	0.014603	0.0011166	0.00113242	7
rpsL	Ciprofloxacin 1.5 ng/ml	10.8181	0.080341	0.0268595	10.9055	0.0766074	0.0233998	0.102221	0.00781622	0.00792693	0.014603	0.0011166	0.00113242	7
rpsL	Ciprofloxacin 1.5 ng/ml	10.8218	0.0764503	0.0229817	10.9055	0.0766074	0.0233998	0.102221	0.00781622	0.00792693	0.014603	0.0011166	0.00113242	7
rpsL	Ciprofloxacin 1.5 ng/ml	10.8314	0.0783211	0.0248855	10.9055	0.0766074	0.0233998	0.102221	0.00781622	0.00792693	0.014603	0.0011166	0.00113242	7
rpsL	Ciprofloxacin 1.5 ng/ml	10.9055	0.0766074	0.0233998	10.9055	0.0766074	0.0233998	0.102221	0.00781622	0.00792693	0.014603	0.0011166	0.00113242	7
rpsL	M9 + 0.2% glucose	10.8999	0.0932045	0.0402311	10.805	0.0849276	0.0316541	0.0589854	0.00426442	0.00442428	0.0098309	0.000710736	0.00073738	6
rpsL	M9 + 0.2% glucose	10.8489	0.0837814	0.030653	10.805	0.0849276	0.0316541	0.0589854	0.00426442	0.00442428	0.0098309	0.000710736	0.00073738	6
rpsL	M9 + 0.2% glucose	10.7555	0.0836781	0.0302449	10.805	0.0849276	0.0316541	0.0589854	0.00426442	0.00442428	0.0098309	0.000710736	0.00073738	6
rpsL	M9 + 0.2% glucose	10.7568	0.0809264	0.0274977	10.805	0.0849276	0.0316541	0.0589854	0.00426442	0.00442428	0.0098309	0.000710736	0.00073738	6
rpsL	M9 + 0.2% glucose	10.764	0.0830476	0.0296435	10.805	0.0849276	0.0316541	0.0589854	0.00426442	0.00442428	0.0098309	0.000710736	0.00073738	6
rpsL	M9 + 0.2% glucose	10.805	0.0849276	0.0316541	10.805	0.0849276	0.0316541	0.0589854	0.00426442	0.00442428	0.0098309	0.000710736	0.00073738	6
rpsL	M9 + 0.2% glycerol	10.7089	0.116453	0.0475735	10.6151	0.106436	0.0371625	0.0850215	0.00826971	0.00863604	0.0170043	0.00165394	0.00172721	5
rpsL	M9 + 0.2% glycerol	10.6108	0.104396	0.0351191	10.6151	0.106436	0.0371625	0.0850215	0.00826971	0.00863604	0.0170043	0.00165394	0.00172721	5
rpsL	M9 + 0.2% glycerol	10.66	0.110733	0.0416605	10.6151	0.106436	0.0371625	0.0850215	0.00826971	0.00863604	0.0170043	0.00165394	0.00172721	5
rpsL	M9 + 0.2% glycerol	10.4806	0.0941642	0.0242967	10.6151	0.106436	0.0371625	0.0850215	0.00826971	0.00863604	0.0170043	0.00165394	0.00172721	5
rpsL	M9 + 0.2% glycerol	10.6151	0.106436	0.0371625	10.6151	0.106436	0.0371625	0.0850215	0.00826971	0.00863604	0.0170043	0.00165394	0.00172721	5
rpsL	M9 + 0.2% lactose	11.2774	0.0981501	0.0330937	10.9404	0.0897321	0.0238047	0.194696	0.00519169	0.00566159	0.0389392	0.00103834	0.00113232	5
rpsL	M9 + 0.2% lactose	10.8181	0.0889827	0.0227332	10.9404	0.0897321	0.0238047	0.194696	0.00519169	0.00566159	0.0389392	0.00103834	0.00113232	5
rpsL	M9 + 0.2% lactose	10.8317	0.0840286	0.0178226	10.9404	0.0897321	0.0238047	0.194696	0.00519169	0.00566159	0.0389392	0.00103834	0.00113232	5
rpsL	M9 + 0.2% lactose	10.8343	0.0877671	0.0215694	10.9404	0.0897321	0.0238047	0.194696	0.00519169	0.00566159	0.0389392	0.00103834	0.00113232	5
rpsL	M9 + 0.2% lactose	10.9404	0.0897321	0.0238047	10.9404	0.0897321	0.0238047	0.194696	0.00519169	0.00566159	0.0389392	0.00103834	0.00113232	5
rpsL	M9 + 0.4M NaCl	10.6741	0.0859792	0.0176023	10.5507	0.0992417	0.0304144	0.0713719	0.00852241	0.00829608	0.0142744	0.00170448	0.00165922	5
rpsL	M9 + 0.4M NaCl	10.507	0.100834	0.0318462	10.5507	0.0992417	0.0304144	0.0713719	0.00852241	0.00829608	0.0142744	0.00170448	0.00165922	5
rpsL	M9 + 0.4M NaCl	10.5061	0.100387	0.0313957	10.5507	0.0992417	0.0304144	0.0713719	0.00852241	0.00829608	0.0142744	0.00170448	0.00165922	5
rpsL	M9 + 0.4M NaCl	10.5155	0.109767	0.0408133	10.5507	0.0992417	0.0304144	0.0713719	0.00852241	0.00829608	0.0142744	0.00170448	0.00165922	5
rpsL	M9 + 0.4M NaCl	10.5507	0.0992417	0.0304144	10.5507	0.0992417	0.0304144	0.0713719	0.00852241	0.00829608	0.0142744	0.00170448	0.00165922	5
rpsL	Stationary phase 16h	10.8874	0.110661	0.032318	10.6771	0.0989431	0.0197918	0.12253	0.00871612	0.0091262	0.024506	0.00174322	0.00182524	5
rpsL	Stationary phase 16h	10.5833	0.0865613	0.00703597	10.6771	0.0989431	0.0197918	0.12253	0.00871612	0.0091262	0.024506	0.00174322	0.00182524	5
rpsL	Stationary phase 16h	10.6292	0.101829	0.0225053	10.6771	0.0989431	0.0197918	0.12253	0.00871612	0.0091262	0.024506	0.00174322	0.00182524	5
rpsL	Stationary phase 16h	10.6084	0.0967214	0.0173078	10.6771	0.0989431	0.0197918	0.12253	0.00871612	0.0091262	0.024506	0.00174322	0.00182524	5
rpsL	Stationary phase 16h	10.6771	0.0989431	0.0197918	10.6771	0.0989431	0.0197918	0.12253	0.00871612	0.0091262	0.024506	0.00174322	0.00182524	5
rpsL	Stationary phase 30h	10.9525	0.138882	0.0607486	11.0103	0.194087	0.116127	0.0369269	0.0320929	0.0321972	0.00738538	0.00641858	0.00643944	5
rpsL	Stationary phase 30h	11.0544	0.217103	0.139272	11.0103	0.194087	0.116127	0.0369269	0.0320929	0.0321972	0.00738538	0.00641858	0.00643944	5
rpsL	Stationary phase 30h	11.0112	0.206687	0.128732	11.0103	0.194087	0.116127	0.0369269	0.0320929	0.0321972	0.00738538	0.00641858	0.00643944	5
rpsL	Stationary phase 30h	11.0232	0.213676	0.135756	11.0103	0.194087	0.116127	0.0369269	0.0320929	0.0321972	0.00738538	0.00641858	0.00643944	5
rpsL	Stationary phase 30h	11.0103	0.194087	0.116127	11.0103	0.194087	0.116127	0.0369269	0.0320929	0.0321972	0.00738538	0.00641858	0.00643944	5
rpsL	Synthetic Rich	10.3837	0.0313915	0.0121851	10.4061	0.0338238	0.0147094	0.0195914	0.00152787	0.00155507	0.00391827	0.000305574	0.000311014	5
rpsL	Synthetic Rich	10.429	0.0339165	0.0148955	10.4061	0.0338238	0.0147094	0.0195914	0.00152787	0.00155507	0.00391827	0.000305574	0.000311014	5
rpsL	Synthetic Rich	10.4218	0.0344122	0.0153623	10.4061	0.0338238	0.0147094	0.0195914	0.00152787	0.00155507	0.00391827	0.000305574	0.000311014	5
rpsL	Synthetic Rich	10.39	0.035575	0.0163947	10.4061	0.0338238	0.0147094	0.0195914	0.00152787	0.00155507	0.00391827	0.000305574	0.000311014	5
rpsL	Synthetic Rich	10.4061	0.0338238	0.0147094	10.4061	0.0338238	0.0147094	0.0195914	0.00152787	0.00155507	0.00391827	0.000305574	0.000311014	5
serW	Ciprofloxacin 1.5 ng/ml	9.60493	0.181869	0.120293	9.37301	0.204467	0.139822	0.133075	0.00985254	0.00838307	0.0166343	0.00123157	0.00104788	8
serW	Ciprofloxacin 1.5 ng/ml	9.5584	0.201857	0.13974	9.37301	0.204467	0.139822	0.133075	0.00985254	0.00838307	0.0166343	0.00123157	0.00104788	8
serW	Ciprofloxacin 1.5 ng/ml	9.31828	0.211573	0.146241	9.37301	0.204467	0.139822	0.133075	0.00985254	0.00838307	0.0166343	0.00123157	0.00104788	8
serW	Ciprofloxacin 1.5 ng/ml	9.295	0.209672	0.143986	9.37301	0.204467	0.139822	0.133075	0.00985254	0.00838307	0.0166343	0.00123157	0.00104788	8
serW	Ciprofloxacin 1.5 ng/ml	9.31294	0.208793	0.14338	9.37301	0.204467	0.139822	0.133075	0.00985254	0.00838307	0.0166343	0.00123157	0.00104788	8
serW	Ciprofloxacin 1.5 ng/ml	9.23518	0.2123	0.145672	9.37301	0.204467	0.139822	0.133075	0.00985254	0.00838307	0.0166343	0.00123157	0.00104788	8
serW	Ciprofloxacin 1.5 ng/ml	9.31617	0.203407	0.138043	9.37301	0.204467	0.139822	0.133075	0.00985254	0.00838307	0.0166343	0.00123157	0.00104788	8
serW	Ciprofloxacin 1.5 ng/ml	9.34321	0.206268	0.141223	9.37301	0.204467	0.139822	0.133075	0.00985254	0.00838307	0.0166343	0.00123157	0.00104788	8
serW	M9 + 0.2% glucose	9.31382	0.230016	0.165738	9.24172	0.200431	0.1351	0.0394864	0.0142515	0.0146923	0.0049358	0.00178143	0.00183654	8
serW	M9 + 0.2% glucose	9.27107	0.212533	0.147646	9.24172	0.200431	0.1351	0.0394864	0.0142515	0.0146923	0.0049358	0.00178143	0.00183654	8
serW	M9 + 0.2% glucose	9.25518	0.189142	0.124022	9.24172	0.200431	0.1351	0.0394864	0.0142515	0.0146923	0.0049358	0.00178143	0.00183654	8
serW	M9 + 0.2% glucose	9.18725	0.194164	0.128007	9.24172	0.200431	0.1351	0.0394864	0.0142515	0.0146923	0.0049358	0.00178143	0.00183654	8
serW	M9 + 0.2% glucose	9.2086	0.200152	0.134328	9.24172	0.200431	0.1351	0.0394864	0.0142515	0.0146923	0.0049358	0.00178143	0.00183654	8
serW	M9 + 0.2% glucose	9.21833	0.188204	0.122529	9.24172	0.200431	0.1351	0.0394864	0.0142515	0.0146923	0.0049358	0.00178143	0.00183654	8
serW	M9 + 0.2% glucose	9.24506	0.191781	0.126511	9.24172	0.200431	0.1351	0.0394864	0.0142515	0.0146923	0.0049358	0.00178143	0.00183654	8
serW	M9 + 0.2% glucose	9.23448	0.197453	0.132015	9.24172	0.200431	0.1351	0.0394864	0.0142515	0.0146923	0.0049358	0.00178143	0.00183654	8
serW	M9 + 0.2% glycerol	9.20157	0.426081	0.343873	9.00745	0.391573	0.305677	0.107034	0.0219351	0.0230037	0.0152906	0.00313358	0.00328625	7
serW	M9 + 0.2% glycerol	9.07157	0.365459	0.280924	9.00745	0.391573	0.305677	0.107034	0.0219351	0.0230037	0.0152906	0.00313358	0.00328625	7
serW	M9 + 0.2% glycerol	8.96882	0.415116	0.328528	9.00745	0.391573	0.305677	0.107034	0.0219351	0.0230037	0.0152906	0.00313358	0.00328625	7
serW	M9 + 0.2% glycerol	9.00976	0.380495	0.294749	9.00745	0.391573	0.305677	0.107034	0.0219351	0.0230037	0.0152906	0.00313358	0.00328625	7
serW	M9 + 0.2% glycerol	8.86034	0.373404	0.284422	9.00745	0.391573	0.305677	0.107034	0.0219351	0.0230037	0.0152906	0.00313358	0.00328625	7
serW	M9 + 0.2% glycerol	8.9476	0.391538	0.304501	9.00745	0.391573	0.305677	0.107034	0.0219351	0.0230037	0.0152906	0.00313358	0.00328625	7
serW	M9 + 0.2% glycerol	8.99252	0.388919	0.302738	9.00745	0.391573	0.305677	0.107034	0.0219351	0.0230037	0.0152906	0.00313358	0.00328625	7
serW	M9 + 0.2% lactose	9.56765	0.353568	0.279356	9.29679	0.220181	0.142472	0.120116	0.0591224	0.060668	0.0171594	0.00844605	0.00866685	7
serW	M9 + 0.2% lactose	9.25544	0.197898	0.119674	9.29679	0.220181	0.142472	0.120116	0.0591224	0.060668	0.0171594	0.00844605	0.00866685	7
serW	M9 + 0.2% lactose	9.25145	0.194351	0.116067	9.29679	0.220181	0.142472	0.120116	0.0591224	0.060668	0.0171594	0.00844605	0.00866685	7
serW	M9 + 0.2% lactose	9.23603	0.200023	0.121507	9.29679	0.220181	0.142472	0.120116	0.0591224	0.060668	0.0171594	0.00844605	0.00866685	7
serW	M9 + 0.2% lactose	9.24065	0.193383	0.114937	9.29679	0.220181	0.142472	0.120116	0.0591224	0.060668	0.0171594	0.00844605	0.00866685	7
serW	M9 + 0.2% lactose	9.25033	0.192123	0.113822	9.29679	0.220181	0.142472	0.120116	0.0591224	0.060668	0.0171594	0.00844605	0.00866685	7
serW	M9 + 0.2% lactose	9.27595	0.20992	0.131943	9.29679	0.220181	0.142472	0.120116	0.0591224	0.060668	0.0171594	0.00844605	0.00866685	7
serW	M9 + 0.4M NaCl	9.75313	0.164625	0.0912099	9.5214	0.16471	0.0890534	0.132167	0.0142107	0.0147303	0.0188809	0.0020301	0.00210433	7
serW	M9 + 0.4M NaCl	9.4118	0.144185	0.0674093	9.5214	0.16471	0.0890534	0.132167	0.0142107	0.0147303	0.0188809	0.0020301	0.00210433	7
serW	M9 + 0.4M NaCl	9.64652	0.170737	0.0963887	9.5214	0.16471	0.0890534	0.132167	0.0142107	0.0147303	0.0188809	0.0020301	0.00210433	7
serW	M9 + 0.4M NaCl	9.39133	0.14831	0.0712956	9.5214	0.16471	0.0890534	0.132167	0.0142107	0.0147303	0.0188809	0.0020301	0.00210433	7
serW	M9 + 0.4M NaCl	9.49692	0.181835	0.106004	9.5214	0.16471	0.0890534	0.132167	0.0142107	0.0147303	0.0188809	0.0020301	0.00210433	7
serW	M9 + 0.4M NaCl	9.44651	0.17856	0.102179	9.5214	0.16471	0.0890534	0.132167	0.0142107	0.0147303	0.0188809	0.0020301	0.00210433	7
serW	M9 + 0.4M NaCl	9.50357	0.164716	0.0888875	9.5214	0.16471	0.0890534	0.132167	0.0142107	0.0147303	0.0188809	0.0020301	0.00210433	7
serW	Stationary phase 16h	8.84957	0.217818	0.117821	9.11996	0.17141	0.0769146	0.179634	0.0355535	0.0328164	0.0224542	0.00444419	0.00410205	8
serW	Stationary phase 16h	8.93944	0.237475	0.139567	9.11996	0.17141	0.0769146	0.179634	0.0355535	0.0328164	0.0224542	0.00444419	0.00410205	8
serW	Stationary phase 16h	9.01087	0.154008	0.0576391	9.11996	0.17141	0.0769146	0.179634	0.0355535	0.0328164	0.0224542	0.00444419	0.00410205	8
serW	Stationary phase 16h	9.13583	0.151718	0.0578022	9.11996	0.17141	0.0769146	0.179634	0.0355535	0.0328164	0.0224542	0.00444419	0.00410205	8
serW	Stationary phase 16h	9.2557	0.148476	0.0566542	9.11996	0.17141	0.0769146	0.179634	0.0355535	0.0328164	0.0224542	0.00444419	0.00410205	8
serW	Stationary phase 16h	9.40243	0.143596	0.0540305	9.11996	0.17141	0.0769146	0.179634	0.0355535	0.0328164	0.0224542	0.00444419	0.00410205	8
serW	Stationary phase 16h	9.21365	0.154815	0.0622852	9.11996	0.17141	0.0769146	0.179634	0.0355535	0.0328164	0.0224542	0.00444419	0.00410205	8
serW	Stationary phase 16h	9.15216	0.163377	0.0695176	9.11996	0.17141	0.0769146	0.179634	0.0355535	0.0328164	0.0224542	0.00444419	0.00410205	8
serW	Stationary phase 30h	8.83352	0.214754	0.114365	9.18776	0.178702	0.0854195	0.189752	0.0188331	0.0156343	0.0271074	0.00269044	0.00223348	7
serW	Stationary phase 30h	9.26136	0.182218	0.0904892	9.18776	0.178702	0.0854195	0.189752	0.0188331	0.0156343	0.0271074	0.00269044	0.00223348	7
serW	Stationary phase 30h	9.09651	0.185196	0.090539	9.18776	0.178702	0.0854195	0.189752	0.0188331	0.0156343	0.0271074	0.00269044	0.00223348	7
serW	Stationary phase 30h	9.1862	0.173246	0.0802389	9.18776	0.178702	0.0854195	0.189752	0.0188331	0.0156343	0.0271074	0.00269044	0.00223348	7
serW	Stationary phase 30h	9.27102	0.156559	0.0649876	9.18776	0.178702	0.0854195	0.189752	0.0188331	0.0156343	0.0271074	0.00269044	0.00223348	7
serW	Stationary phase 30h	9.45068	0.163015	0.074124	9.18776	0.178702	0.0854195	0.189752	0.0188331	0.0156343	0.0271074	0.00269044	0.00223348	7
serW	Stationary phase 30h	9.215	0.175929	0.0831929	9.18776	0.178702	0.0854195	0.189752	0.0188331	0.0156343	0.0271074	0.00269044	0.00223348	7
serW	Synthetic Rich	9.29888	0.0497027	0.0223955	9.37876	0.0541827	0.0277894	0.054938	0.00359808	0.00409672	0.00686725	0.00044976	0.00051209	8
serW	Synthetic Rich	9.28954	0.0482539	0.0208332	9.37876	0.0541827	0.0277894	0.054938	0.00359808	0.00409672	0.00686725	0.00044976	0.00051209	8
serW	Synthetic Rich	9.39738	0.0580893	0.0319187	9.37876	0.0541827	0.0277894	0.054938	0.00359808	0.00409672	0.00686725	0.00044976	0.00051209	8
serW	Synthetic Rich	9.44292	0.0528963	0.0272156	9.37876	0.0541827	0.0277894	0.054938	0.00359808	0.00409672	0.00686725	0.00044976	0.00051209	8
serW	Synthetic Rich	9.3884	0.0574447	0.0311749	9.37876	0.0541827	0.0277894	0.054938	0.00359808	0.00409672	0.00686725	0.00044976	0.00051209	8
serW	Synthetic Rich	9.41063	0.0563341	0.0303083	9.37876	0.0541827	0.0277894	0.054938	0.00359808	0.00409672	0.00686725	0.00044976	0.00051209	8
serW	Synthetic Rich	9.41145	0.0558147	0.0297978	9.37876	0.0541827	0.0277894	0.054938	0.00359808	0.00409672	0.00686725	0.00044976	0.00051209	8
serW	Synthetic Rich	9.39083	0.0549262	0.0286716	9.37876	0.0541827	0.0277894	0.054938	0.00359808	0.00409672	0.00686725	0.00044976	0.00051209	8

## Sheet: Fig4A
average_number_reg_inputs	se_number_reg_inputs	cutoff_noise
0.927962	0.0496987	0.000759131
0.929725	0.0497775	0.00175913
0.929591	0.0498722	0.00275913
0.93041	0.0499594	0.00375913
0.933781	0.0502082	0.00475913
0.933718	0.0502564	0.00575913
0.937076	0.0505576	0.00675913
0.940604	0.0508201	0.00775913
0.945205	0.0510271	0.00875913
0.944828	0.0510946	0.00975913
0.946588	0.0512797	0.0107591
0.953187	0.0515766	0.0117591
0.95509	0.051662	0.0127591
0.95674	0.0519823	0.0137591
0.95846	0.0523134	0.0147591
0.963265	0.0526217	0.0157591
0.969168	0.0529446	0.0167591
0.96888	0.0533583	0.0177591
0.971698	0.0538687	0.0187591
0.970402	0.0542104	0.0197591
0.977564	0.0547206	0.0207591
0.978308	0.0553931	0.0217591
0.981441	0.0557039	0.0227591
0.976796	0.0554173	0.0237591
0.984375	0.0558993	0.0247591
0.983127	0.0561027	0.0257591
0.987472	0.0567158	0.0267591
0.995392	0.0572666	0.0277591
0.990665	0.0577187	0.0287591
0.989424	0.0580424	0.0297591
0.989311	0.0584219	0.0307591
0.984318	0.0584716	0.0317591
0.998771	0.0593745	0.0327591
1.00624	0.0602089	0.0337591
1.01269	0.0611092	0.0347591
1.01931	0.0618522	0.0357591
1.02865	0.0624779	0.0367591
1.02906	0.0629436	0.0377591
1.028	0.0632373	0.0387591
1.03518	0.0640745	0.0397591
1.04149	0.0647236	0.0407591
1.04958	0.0659567	0.0417591
1.05628	0.0669078	0.0427591
1.06765	0.0679665	0.0437591
1.07887	0.068646	0.0447591
1.07553	0.068249	0.0457591
1.07385	0.0684832	0.0467591
1.08112	0.0692579	0.0477591
1.09321	0.0699862	0.0487591
1.10611	0.0710337	0.0497591
1.11438	0.0719913	0.0507591
1.12	0.0731165	0.0517591
1.11775	0.0741112	0.0527591
1.13415	0.0753357	0.0537591
1.15799	0.077208	0.0547591
1.16423	0.0782456	0.0557591
1.19065	0.0797839	0.0567591
1.20227	0.0805299	0.0577591
1.22461	0.0826952	0.0587591
1.2297	0.0834712	0.0597591
1.2449	0.085378	0.0607591
1.2562	0.0862794	0.0617591
1.26907	0.0879807	0.0627591
1.28294	0.0894084	0.0637591
1.29111	0.0913715	0.0647591
1.28442	0.0912996	0.0657591
1.30415	0.0928429	0.0667591
1.32319	0.0940618	0.0677591
1.31905	0.0949709	0.0687591
1.32603	0.0965954	0.0697591
1.3202	0.0962211	0.0707591
1.31658	0.0968509	0.0717591
1.32316	0.0978809	0.0727591
1.34204	0.100107	0.0737591
1.33596	0.10011	0.0747591
1.34574	0.101235	0.0757591
1.35135	0.102568	0.0767591
1.36944	0.104371	0.0777591
1.36901	0.10527	0.0787591
1.37931	0.107054	0.0797591
1.39118	0.109142	0.0807591
1.39349	0.109776	0.0817591
1.4159	0.112844	0.0827591
1.42453	0.115796	0.0837591
1.43548	0.117842	0.0847591
1.45695	0.120364	0.0857591
1.47475	0.12198	0.0867591
1.47458	0.122597	0.0877591
1.50177	0.127077	0.0887591
1.51799	0.128998	0.0897591
1.53114	0.130881	0.0907591
1.53333	0.131775	0.0917591
1.55094	0.133966	0.0927591
1.55939	0.135739	0.0937591
1.55078	0.136558	0.0947591
1.5754	0.138172	0.0957591
1.56048	0.137676	0.0967591
1.56098	0.138528	0.0977591
1.58577	0.14194	0.0987591
1.58723	0.143284	0.0997591
1.60606	0.145395	0.100759
1.60088	0.146756	0.101759
1.62222	0.148196	0.102759
1.63801	0.150212	0.103759
1.64545	0.150711	0.104759
1.60377	0.14972	0.105759
1.61165	0.153492	0.106759
1.65174	0.156264	0.107759
1.70619	0.160478	0.108759
1.71503	0.161067	0.109759
1.75	0.164493	0.110759
1.75806	0.165992	0.111759
1.74033	0.169569	0.112759
1.70225	0.17081	0.113759
1.72571	0.173142	0.114759
1.72414	0.174133	0.115759
1.73684	0.176457	0.116759
1.72024	0.177491	0.117759
1.71951	0.179269	0.118759
1.73006	0.18006	0.119759
1.74534	0.181924	0.120759
1.75949	0.184986	0.121759
1.7871	0.187812	0.122759
1.7987	0.188674	0.123759
1.81457	0.191521	0.124759
1.81879	0.19355	0.125759
1.7931	0.197905	0.126759
1.8156	0.202968	0.127759
1.85507	0.206104	0.128759
1.83212	0.206322	0.129759
1.80741	0.208577	0.130759
1.81679	0.213409	0.131759
1.83721	0.216168	0.132759
1.86614	0.218608	0.133759
1.832	0.220479	0.134759
1.8374	0.223971	0.135759
1.8374	0.223971	0.136759
1.77049	0.215504	0.137759
1.75424	0.221258	0.138759
1.78448	0.224044	0.139759
1.79646	0.229797	0.140759
1.82883	0.232803	0.141759
1.86239	0.235871	0.142759
1.90566	0.241115	0.143759
1.90566	0.241115	0.144759
1.90566	0.241115	0.145759
1.92381	0.242731	0.146759
1.92381	0.242731	0.147759
1.92381	0.242731	0.148759
1.97059	0.248254	0.149759
2.0303	0.253385	0.150759
2.0303	0.253385	0.151759
2.05102	0.255127	0.152759
2.08333	0.259329	0.153759
2.10753	0.266337	0.154759
2.10753	0.266337	0.155759
2.13187	0.271661	0.156759
2.13187	0.271661	0.157759
2.14444	0.274401	0.158759
2.14444	0.274401	0.159759
2.15909	0.279426	0.160759
2.16279	0.28403	0.161759
2.16667	0.290327	0.162759
2.16667	0.290327	0.163759
2.20732	0.29588	0.164759
2.2625	0.300708	0.165759
2.2625	0.300708	0.166759
2.2625	0.300708	0.167759
2.2625	0.300708	0.168759
2.29114	0.303154	0.169759
2.32051	0.305621	0.170759
2.32051	0.305621	0.171759
2.19737	0.295593	0.172759
2.17808	0.304921	0.173759
2.17808	0.304921	0.174759
2.18056	0.309175	0.175759
2.2029	0.319566	0.176759
2.2029	0.319566	0.177759
2.20588	0.324287	0.178759
2.20588	0.324287	0.179759
2.25758	0.331916	0.180759
2.29231	0.335212	0.181759
2.29231	0.335212	0.182759
2.32812	0.338542	0.183759
2.32812	0.338542	0.184759
2.32812	0.338542	0.185759
2.34921	0.343291	0.186759
2.34921	0.343291	0.187759
2.34921	0.343291	0.188759
2.34921	0.343291	0.189759
2.34921	0.343291	0.190759
2.32787	0.351205	0.191759
2.32787	0.351205	0.192759
2.33333	0.357065	0.193759
2.33333	0.357065	0.194759
2.33333	0.357065	0.195759
2.35593	0.362441	0.196759
2.37931	0.367977	0.197759
2.37931	0.367977	0.198759
2.37931	0.367977	0.199759
2.45455	0.384741	0.200759
2.48148	0.390971	0.201759
2.4717	0.398294	0.202759
2.4717	0.398294	0.203759
2.51923	0.403127	0.204759
2.6	0.415024	0.205759
2.66667	0.428726	0.206759
2.66667	0.428726	0.207759
2.65957	0.437887	0.208759
2.71739	0.443594	0.209759
2.73333	0.453271	0.210759
2.73333	0.453271	0.211759
2.79545	0.459317	0.212759
2.79545	0.459317	0.213759
2.79545	0.459317	0.214759
2.79545	0.459317	0.215759
2.7907	0.470101	0.216759
2.7907	0.470101	0.217759
2.7907	0.470101	0.218759
2.78571	0.481403	0.219759
2.5122	0.405935	0.220759
2.5122	0.405935	0.221759
2.5122	0.405935	0.222759
2.5122	0.405935	0.223759
2.5122	0.405935	0.224759
2.5122	0.405935	0.225759
2.5122	0.405935	0.226759
2.5122	0.405935	0.227759
2.5122	0.405935	0.228759
2.53846	0.42659	0.229759
2.53846	0.42659	0.230759
2.53846	0.42659	0.231759
2.53846	0.42659	0.232759
2.53846	0.42659	0.233759
2.53846	0.42659	0.234759
2.53846	0.42659	0.235759
2.53846	0.42659	0.236759
2.53846	0.42659	0.237759
2.53846	0.42659	0.238759
2.53846	0.42659	0.239759
2.53846	0.42659	0.240759
2.53846	0.42659	0.241759
2.53846	0.42659	0.242759
2.53846	0.42659	0.243759
2.53846	0.42659	0.244759
2.53846	0.42659	0.245759
2.53846	0.42659	0.246759
2.53846	0.42659	0.247759
2.53846	0.42659	0.248759
2.53846	0.42659	0.249759
2.53846	0.42659	0.250759
2.53846	0.42659	0.251759
2.55263	0.437726	0.252759
2.55263	0.437726	0.253759
2.48649	0.444556	0.254759
2.48649	0.444556	0.255759
2.48649	0.444556	0.256759
2.48649	0.444556	0.257759
2.48649	0.444556	0.258759
2.48649	0.444556	0.259759
2.48649	0.444556	0.260759
2.55556	0.451531	0.261759
2.51429	0.462677	0.262759
2.51429	0.462677	0.263759
2.51429	0.462677	0.264759
2.35294	0.44658	0.265759
2.35294	0.44658	0.266759
2.35294	0.44658	0.267759
2.42424	0.454419	0.268759
2.42424	0.454419	0.269759
2.42424	0.454419	0.270759
2.42424	0.454419	0.271759
2.42424	0.454419	0.272759
2.42424	0.454419	0.273759
2.42424	0.454419	0.274759
2.4375	0.468649	0.275759
2.4375	0.468649	0.276759
2.6	0.485656	0.277759
2.55172	0.500212	0.278759
2.55172	0.500212	0.279759
2.55172	0.500212	0.280759
2.57143	0.518005	0.281759
2.57143	0.518005	0.282759
2.57143	0.518005	0.283759
2.59259	0.537111	0.284759
2.59259	0.537111	0.285759
2.59259	0.537111	0.286759
2.69231	0.548478	0.287759
2.69231	0.548478	0.288759
2.69231	0.548478	0.289759
2.69231	0.548478	0.290759
2.69231	0.548478	0.291759
2.69231	0.548478	0.292759
2.69231	0.548478	0.293759
2.69231	0.548478	0.294759
2.69231	0.548478	0.295759
2.69231	0.548478	0.296759
2.4	0.483046	0.297759
2.4	0.483046	0.298759
2.4	0.483046	0.299759

## Sheet: Fig4B
n_total	n_fraction with >= 1 regulatory inputs	cutoff_noise	fraction	standard_error
1055	442	0.000759131	0.418957	0.0151902
1053	442	0.00175913	0.419753	0.0152086
1051	440	0.00275913	0.418649	0.0152175
1049	439	0.00375913	0.418494	0.0152312
1042	438	0.00475913	0.420345	0.0152916
1041	437	0.00575913	0.419789	0.0152962
1033	435	0.00675913	0.421104	0.0153619
1027	433	0.00775913	0.421616	0.0154093
1022	433	0.00875913	0.423679	0.015457
1015	431	0.00975913	0.424631	0.0155148
1011	429	0.0107591	0.424332	0.015544
1004	429	0.0117591	0.427291	0.0156121
1002	429	0.0127591	0.428144	0.0156316
994	426	0.0137591	0.428571	0.0156964
987	422	0.0147591	0.427558	0.0157472
980	421	0.0157591	0.429592	0.0158128
973	420	0.0167591	0.431655	0.0158788
964	414	0.0177591	0.429461	0.0159429
954	408	0.0187591	0.427673	0.0160178
946	404	0.0197591	0.427061	0.0160825
936	401	0.0207591	0.428419	0.0161747
922	393	0.0217591	0.426247	0.0162865
916	391	0.0227591	0.426856	0.0163427
905	386	0.0237591	0.426519	0.0164401
896	384	0.0247591	0.428571	0.0165325
889	381	0.0257591	0.428571	0.0165975
878	376	0.0267591	0.428246	0.0166995
868	374	0.0277591	0.430876	0.0168081
857	366	0.0287591	0.427071	0.016897
851	362	0.0297591	0.425382	0.0169478
842	359	0.0307591	0.426366	0.0170433
829	354	0.0317591	0.427021	0.0171797
814	352	0.0327591	0.432432	0.0173642
801	347	0.0337591	0.433208	0.0175083
788	340	0.0347591	0.431472	0.0176437
777	336	0.0357591	0.432432	0.0177729
768	334	0.0367591	0.434896	0.0178886
757	329	0.0377591	0.43461	0.0180167
750	326	0.0387591	0.434667	0.0181009
739	321	0.0397591	0.434371	0.0182337
723	317	0.0407591	0.438451	0.0184538
706	310	0.0417591	0.439093	0.0186776
693	305	0.0427591	0.440115	0.0188567
680	301	0.0437591	0.442647	0.0190476
672	300	0.0447591	0.446429	0.0191769
662	296	0.0457591	0.44713	0.0193241
650	291	0.0467591	0.447692	0.019504
641	288	0.0477591	0.449298	0.019647
633	287	0.0487591	0.453397	0.0197867
622	284	0.0497591	0.456592	0.0199725
612	280	0.0507591	0.457516	0.0201382
600	275	0.0517591	0.458333	0.0203414
586	269	0.0527591	0.459044	0.0205854
574	267	0.0537591	0.465157	0.0208189
557	263	0.0547591	0.472172	0.0211528
548	259	0.0557591	0.472628	0.0213269
535	258	0.0567591	0.482243	0.0216032
529	257	0.0577591	0.485822	0.0217304
512	252	0.0587591	0.492188	0.0220944
505	250	0.0597591	0.49505	0.0222486
490	245	0.0607591	0.5	0.0225877
484	243	0.0617591	0.502066	0.0227271
472	238	0.0627591	0.504237	0.0230135
463	235	0.0637591	0.507559	0.0232343
450	227	0.0647591	0.504444	0.0235693
443	224	0.0657591	0.505643	0.0237542
434	222	0.0667591	0.511521	0.0239944
427	221	0.0677591	0.517564	0.0241818
420	217	0.0687591	0.516667	0.0243839
411	213	0.0697591	0.518248	0.0246468
406	211	0.0707591	0.519704	0.0247953
398	207	0.0717591	0.520101	0.0250425
393	205	0.0727591	0.521628	0.0251981
383	200	0.0737591	0.522193	0.0255236
381	199	0.0747591	0.52231	0.0255903
376	197	0.0757591	0.523936	0.025756
370	194	0.0767591	0.524324	0.025963
360	192	0.0777591	0.533333	0.0262937
355	190	0.0787591	0.535211	0.0264714
348	186	0.0797591	0.534483	0.026739
340	182	0.0807591	0.535294	0.0270487
338	180	0.0817591	0.532544	0.0271387
327	175	0.0827591	0.535168	0.0275816
318	168	0.0837591	0.528302	0.0279937
310	164	0.0847591	0.529032	0.0283502
302	161	0.0857591	0.533113	0.0287086
297	160	0.0867591	0.538721	0.0289258
295	159	0.0877591	0.538983	0.0290225
283	153	0.0887591	0.540636	0.0296236
278	151	0.0897591	0.543165	0.029876
273	149	0.0907591	0.545788	0.0301342
270	148	0.0917591	0.548148	0.0302876
265	145	0.0927591	0.54717	0.0305778
261	143	0.0937591	0.547893	0.0308069
256	139	0.0947591	0.542969	0.0311344
252	139	0.0957591	0.551587	0.0313289
248	137	0.0967591	0.552419	0.0315751
246	136	0.0977591	0.552846	0.0317003
239	133	0.0987591	0.556485	0.0321353
235	131	0.0997591	0.557447	0.0324004
231	129	0.100759	0.558442	0.0326721
228	127	0.101759	0.557018	0.0328973
225	127	0.102759	0.564444	0.0330553
221	126	0.103759	0.570136	0.0333011
220	126	0.104759	0.572727	0.0333515
212	121	0.105759	0.570755	0.0339946
206	117	0.106759	0.567961	0.0345133
201	117	0.107759	0.58209	0.0347887
194	116	0.108759	0.597938	0.0352025
193	116	0.109759	0.601036	0.0352483
188	114	0.110759	0.606383	0.0356313
186	113	0.111759	0.607527	0.035804
181	109	0.112759	0.60221	0.0363799
178	106	0.113759	0.595506	0.0367866
175	105	0.114759	0.6	0.0370328
174	104	0.115759	0.597701	0.0371742
171	103	0.116759	0.602339	0.0374265
168	101	0.117759	0.60119	0.0377776
164	99	0.118759	0.603659	0.0381952
163	99	0.119759	0.607362	0.0382495
161	98	0.120759	0.608696	0.0384631
158	96	0.121759	0.607595	0.038846
155	95	0.122759	0.612903	0.0391237
154	95	0.123759	0.616883	0.0391748
151	94	0.124759	0.622517	0.039449
149	93	0.125759	0.624161	0.0396786
145	89	0.126759	0.613793	0.0404331
141	86	0.127759	0.609929	0.0410773
138	86	0.128759	0.623188	0.0412508
137	85	0.129759	0.620438	0.0414601
135	83	0.130759	0.614815	0.0418832
131	81	0.131759	0.618321	0.0424444
129	80	0.132759	0.620155	0.0427325
127	80	0.133759	0.629921	0.0428438
125	78	0.134759	0.624	0.0433243
123	76	0.135759	0.617886	0.0438125
123	76	0.136759	0.617886	0.0438125
122	75	0.137759	0.614754	0.0440595
118	72	0.138759	0.610169	0.0448975
116	72	0.139759	0.62069	0.0450511
113	69	0.140759	0.610619	0.0458705
111	69	0.141759	0.621622	0.0460325
109	69	0.142759	0.633028	0.0461652
106	68	0.143759	0.641509	0.0465787
106	68	0.144759	0.641509	0.0465787
106	68	0.145759	0.641509	0.0465787
105	68	0.146759	0.647619	0.0466199
105	68	0.147759	0.647619	0.0466199
105	68	0.148759	0.647619	0.0466199
102	67	0.149759	0.656863	0.0470079
99	67	0.150759	0.676768	0.0470067
99	67	0.151759	0.676768	0.0470067
98	67	0.152759	0.683673	0.0469763
96	66	0.153759	0.6875	0.047307
93	64	0.154759	0.688172	0.0480357
93	64	0.155759	0.688172	0.0480357
91	62	0.156759	0.681319	0.0488464
91	62	0.157759	0.681319	0.0488464
90	61	0.158759	0.677778	0.0492607
90	61	0.159759	0.677778	0.0492607
88	60	0.160759	0.681818	0.0496513
86	59	0.161759	0.686047	0.0500449
84	57	0.162759	0.678571	0.0509566
84	57	0.163759	0.678571	0.0509566
82	56	0.164759	0.682927	0.0513878
80	56	0.165759	0.7	0.0512348
80	56	0.166759	0.7	0.0512348
80	56	0.167759	0.7	0.0512348
80	56	0.168759	0.7	0.0512348
79	56	0.169759	0.708861	0.0511113
78	56	0.170759	0.717949	0.0509523
78	56	0.171759	0.717949	0.0509523
76	54	0.172759	0.710526	0.0520221
73	51	0.173759	0.69863	0.0537047
73	51	0.174759	0.69863	0.0537047
72	50	0.175759	0.694444	0.0542872
69	48	0.176759	0.695652	0.0553932
69	48	0.177759	0.695652	0.0553932
68	47	0.178759	0.691176	0.0560267
68	47	0.179759	0.691176	0.0560267
66	46	0.180759	0.69697	0.0565689
65	46	0.181759	0.707692	0.0564138
65	46	0.182759	0.707692	0.0564138
64	46	0.183759	0.71875	0.0562012
64	46	0.184759	0.71875	0.0562012
64	46	0.185759	0.71875	0.0562012
63	45	0.186759	0.714286	0.0569156
63	45	0.187759	0.714286	0.0569156
63	45	0.188759	0.714286	0.0569156
63	45	0.189759	0.714286	0.0569156
63	45	0.190759	0.714286	0.0569156
61	43	0.191759	0.704918	0.058395
61	43	0.192759	0.704918	0.058395
60	42	0.193759	0.7	0.0591608
60	42	0.194759	0.7	0.0591608
60	42	0.195759	0.7	0.0591608
59	41	0.196759	0.694915	0.0599446
58	40	0.197759	0.689655	0.0607469
58	40	0.198759	0.689655	0.0607469
58	40	0.199759	0.689655	0.0607469
55	38	0.200759	0.690909	0.0623121
54	37	0.201759	0.685185	0.0632026
53	36	0.202759	0.679245	0.0641153
53	36	0.203759	0.679245	0.0641153
52	36	0.204759	0.692308	0.0640039
50	35	0.205759	0.7	0.0648074
48	34	0.206759	0.708333	0.0656057
48	34	0.207759	0.708333	0.0656057
47	33	0.208759	0.702128	0.0667074
46	33	0.209759	0.717391	0.0663884
45	32	0.210759	0.711111	0.067566
45	32	0.211759	0.711111	0.067566
44	32	0.212759	0.727273	0.0671408
44	32	0.213759	0.727273	0.0671408
44	32	0.214759	0.727273	0.0671408
44	32	0.215759	0.727273	0.0671408
43	31	0.216759	0.72093	0.068402
43	31	0.217759	0.72093	0.068402
43	31	0.218759	0.72093	0.068402
42	30	0.219759	0.714286	0.0697071
41	29	0.220759	0.707317	0.0710581
41	29	0.221759	0.707317	0.0710581
41	29	0.222759	0.707317	0.0710581
41	29	0.223759	0.707317	0.0710581
41	29	0.224759	0.707317	0.0710581
41	29	0.225759	0.707317	0.0710581
41	29	0.226759	0.707317	0.0710581
41	29	0.227759	0.707317	0.0710581
41	29	0.228759	0.707317	0.0710581
39	27	0.229759	0.692308	0.0739053
39	27	0.230759	0.692308	0.0739053
39	27	0.231759	0.692308	0.0739053
39	27	0.232759	0.692308	0.0739053
39	27	0.233759	0.692308	0.0739053
39	27	0.234759	0.692308	0.0739053
39	27	0.235759	0.692308	0.0739053
39	27	0.236759	0.692308	0.0739053
39	27	0.237759	0.692308	0.0739053
39	27	0.238759	0.692308	0.0739053
39	27	0.239759	0.692308	0.0739053
39	27	0.240759	0.692308	0.0739053
39	27	0.241759	0.692308	0.0739053
39	27	0.242759	0.692308	0.0739053
39	27	0.243759	0.692308	0.0739053
39	27	0.244759	0.692308	0.0739053
39	27	0.245759	0.692308	0.0739053
39	27	0.246759	0.692308	0.0739053
39	27	0.247759	0.692308	0.0739053
39	27	0.248759	0.692308	0.0739053
39	27	0.249759	0.692308	0.0739053
39	27	0.250759	0.692308	0.0739053
39	27	0.251759	0.692308	0.0739053
38	26	0.252759	0.684211	0.0754053
38	26	0.253759	0.684211	0.0754053
37	25	0.254759	0.675676	0.0769588
37	25	0.255759	0.675676	0.0769588
37	25	0.256759	0.675676	0.0769588
37	25	0.257759	0.675676	0.0769588
37	25	0.258759	0.675676	0.0769588
37	25	0.259759	0.675676	0.0769588
37	25	0.260759	0.675676	0.0769588
36	25	0.261759	0.694444	0.0767737
35	24	0.262759	0.685714	0.0784693
35	24	0.263759	0.685714	0.0784693
35	24	0.264759	0.685714	0.0784693
34	23	0.265759	0.676471	0.0802309
34	23	0.266759	0.676471	0.0802309
34	23	0.267759	0.676471	0.0802309
33	23	0.268759	0.69697	0.0800006
33	23	0.269759	0.69697	0.0800006
33	23	0.270759	0.69697	0.0800006
33	23	0.271759	0.69697	0.0800006
33	23	0.272759	0.69697	0.0800006
33	23	0.273759	0.69697	0.0800006
33	23	0.274759	0.69697	0.0800006
32	22	0.275759	0.6875	0.0819382
32	22	0.276759	0.6875	0.0819382
30	22	0.277759	0.733333	0.0807373
29	21	0.278759	0.724138	0.0829961
29	21	0.279759	0.724138	0.0829961
29	21	0.280759	0.724138	0.0829961
28	20	0.281759	0.714286	0.0853735
28	20	0.282759	0.714286	0.0853735
28	20	0.283759	0.714286	0.0853735
27	19	0.284759	0.703704	0.0878772
27	19	0.285759	0.703704	0.0878772
27	19	0.286759	0.703704	0.0878772
26	19	0.287759	0.730769	0.0869893
26	19	0.288759	0.730769	0.0869893
26	19	0.289759	0.730769	0.0869893
26	19	0.290759	0.730769	0.0869893
26	19	0.291759	0.730769	0.0869893
26	19	0.292759	0.730769	0.0869893
26	19	0.293759	0.730769	0.0869893
26	19	0.294759	0.730769	0.0869893
26	19	0.295759	0.730769	0.0869893
26	19	0.296759	0.730769	0.0869893
25	18	0.297759	0.72	0.0897998
25	18	0.298759	0.72	0.0897998
25	18	0.299759	0.72	0.0897998
25	18	0.300759	0.72	0.0897998
25	18	0.301759	0.72	0.0897998
25	18	0.302759	0.72	0.0897998
25	18	0.303759	0.72	0.0897998
25	18	0.304759	0.72	0.0897998
25	18	0.305759	0.72	0.0897998
25	18	0.306759	0.72	0.0897998
25	18	0.307759	0.72	0.0897998
25	18	0.308759	0.72	0.0897998
25	18	0.309759	0.72	0.0897998
25	18	0.310759	0.72	0.0897998
25	18	0.311759	0.72	0.0897998
25	18	0.312759	0.72	0.0897998
25	18	0.313759	0.72	0.0897998
25	18	0.314759	0.72	0.0897998
25	18	0.315759	0.72	0.0897998
25	18	0.316759	0.72	0.0897998
25	18	0.317759	0.72	0.0897998
25	18	0.318759	0.72	0.0897998
25	18	0.319759	0.72	0.0897998
25	18	0.320759	0.72	0.0897998
25	18	0.321759	0.72	0.0897998
24	17	0.322759	0.708333	0.0927805
24	17	0.323759	0.708333	0.0927805
24	17	0.324759	0.708333	0.0927805
24	17	0.325759	0.708333	0.0927805
24	17	0.326759	0.708333	0.0927805
24	17	0.327759	0.708333	0.0927805
24	17	0.328759	0.708333	0.0927805
24	17	0.329759	0.708333	0.0927805
24	17	0.330759	0.708333	0.0927805
24	17	0.331759	0.708333	0.0927805
24	17	0.332759	0.708333	0.0927805
24	17	0.333759	0.708333	0.0927805
24	17	0.334759	0.708333	0.0927805
24	17	0.335759	0.708333	0.0927805
23	17	0.336759	0.73913	0.0915605
23	17	0.337759	0.73913	0.0915605
22	16	0.338759	0.727273	0.0949514
22	16	0.339759	0.727273	0.0949514
22	16	0.340759	0.727273	0.0949514
22	16	0.341759	0.727273	0.0949514
22	16	0.342759	0.727273	0.0949514
22	16	0.343759	0.727273	0.0949514
21	15	0.344759	0.714286	0.0985808
20	14	0.345759	0.7	0.10247
19	13	0.346759	0.684211	0.106639
19	13	0.347759	0.684211	0.106639
19	13	0.348759	0.684211	0.106639
19	13	0.349759	0.684211	0.106639
19	13	0.350759	0.684211	0.106639
19	13	0.351759	0.684211	0.106639
19	13	0.352759	0.684211	0.106639
19	13	0.353759	0.684211	0.106639
19	13	0.354759	0.684211	0.106639
18	12	0.355759	0.666667	0.111111
18	12	0.356759	0.666667	0.111111
18	12	0.357759	0.666667	0.111111
18	12	0.358759	0.666667	0.111111
18	12	0.359759	0.666667	0.111111
18	12	0.360759	0.666667	0.111111
18	12	0.361759	0.666667	0.111111
18	12	0.362759	0.666667	0.111111
18	12	0.363759	0.666667	0.111111
18	12	0.364759	0.666667	0.111111
18	12	0.365759	0.666667	0.111111
18	12	0.366759	0.666667	0.111111
18	12	0.367759	0.666667	0.111111
18	12	0.368759	0.666667	0.111111
18	12	0.369759	0.666667	0.111111
18	12	0.370759	0.666667	0.111111
18	12	0.371759	0.666667	0.111111
17	12	0.372759	0.705882	0.11051
17	12	0.373759	0.705882	0.11051
17	12	0.374759	0.705882	0.11051
17	12	0.375759	0.705882	0.11051
17	12	0.376759	0.705882	0.11051
17	12	0.377759	0.705882	0.11051
17	12	0.378759	0.705882	0.11051
17	12	0.379759	0.705882	0.11051
17	12	0.380759	0.705882	0.11051
17	12	0.381759	0.705882	0.11051
17	12	0.382759	0.705882	0.11051
17	12	0.383759	0.705882	0.11051
17	12	0.384759	0.705882	0.11051
17	12	0.385759	0.705882	0.11051
17	12	0.386759	0.705882	0.11051
17	12	0.387759	0.705882	0.11051
17	12	0.388759	0.705882	0.11051
16	11	0.389759	0.6875	0.115878
16	11	0.390759	0.6875	0.115878
16	11	0.391759	0.6875	0.115878
16	11	0.392759	0.6875	0.115878
16	11	0.393759	0.6875	0.115878
16	11	0.394759	0.6875	0.115878
16	11	0.395759	0.6875	0.115878
16	11	0.396759	0.6875	0.115878
16	11	0.397759	0.6875	0.115878
16	11	0.398759	0.6875	0.115878
15	11	0.399759	0.733333	0.11418
15	11	0.400759	0.733333	0.11418
14	11	0.401759	0.785714	0.109664
14	11	0.402759	0.785714	0.109664
14	11	0.403759	0.785714	0.109664
14	11	0.404759	0.785714	0.109664
14	11	0.405759	0.785714	0.109664
14	11	0.406759	0.785714	0.109664
14	11	0.407759	0.785714	0.109664
14	11	0.408759	0.785714	0.109664
14	11	0.409759	0.785714	0.109664
14	11	0.410759	0.785714	0.109664
14	11	0.411759	0.785714	0.109664
14	11	0.412759	0.785714	0.109664
14	11	0.413759	0.785714	0.109664
13	10	0.414759	0.769231	0.116855
13	10	0.415759	0.769231	0.116855
13	10	0.416759	0.769231	0.116855
13	10	0.417759	0.769231	0.116855
13	10	0.418759	0.769231	0.116855
13	10	0.419759	0.769231	0.116855
13	10	0.420759	0.769231	0.116855
13	10	0.421759	0.769231	0.116855
13	10	0.422759	0.769231	0.116855
13	10	0.423759	0.769231	0.116855
13	10	0.424759	0.769231	0.116855
13	10	0.425759	0.769231	0.116855
13	10	0.426759	0.769231	0.116855
13	10	0.427759	0.769231	0.116855
13	10	0.428759	0.769231	0.116855
13	10	0.429759	0.769231	0.116855
13	10	0.430759	0.769231	0.116855
13	10	0.431759	0.769231	0.116855
13	10	0.432759	0.769231	0.116855
13	10	0.433759	0.769231	0.116855
13	10	0.434759	0.769231	0.116855
13	10	0.435759	0.769231	0.116855
12	9	0.436759	0.75	0.125
12	9	0.437759	0.75	0.125
12	9	0.438759	0.75	0.125
12	9	0.439759	0.75	0.125
12	9	0.440759	0.75	0.125
12	9	0.441759	0.75	0.125
12	9	0.442759	0.75	0.125
12	9	0.443759	0.75	0.125
12	9	0.444759	0.75	0.125
12	9	0.445759	0.75	0.125
12	9	0.446759	0.75	0.125
12	9	0.447759	0.75	0.125
12	9	0.448759	0.75	0.125
12	9	0.449759	0.75	0.125
12	9	0.450759	0.75	0.125
12	9	0.451759	0.75	0.125
12	9	0.452759	0.75	0.125
12	9	0.453759	0.75	0.125
12	9	0.454759	0.75	0.125
12	9	0.455759	0.75	0.125
12	9	0.456759	0.75	0.125
12	9	0.457759	0.75	0.125
12	9	0.458759	0.75	0.125
12	9	0.459759	0.75	0.125
12	9	0.460759	0.75	0.125
12	9	0.461759	0.75	0.125
11	8	0.462759	0.727273	0.134282
10	7	0.463759	0.7	0.144914
10	7	0.464759	0.7	0.144914
10	7	0.465759	0.7	0.144914
10	7	0.466759	0.7	0.144914
10	7	0.467759	0.7	0.144914
10	7	0.468759	0.7	0.144914
10	7	0.469759	0.7	0.144914
10	7	0.470759	0.7	0.144914
9	6	0.471759	0.666667	0.157135
9	6	0.472759	0.666667	0.157135
9	6	0.473759	0.666667	0.157135
9	6	0.474759	0.666667	0.157135
9	6	0.475759	0.666667	0.157135
9	6	0.476759	0.666667	0.157135
9	6	0.477759	0.666667	0.157135
9	6	0.478759	0.666667	0.157135
9	6	0.479759	0.666667	0.157135
9	6	0.480759	0.666667	0.157135
9	6	0.481759	0.666667	0.157135
9	6	0.482759	0.666667	0.157135
8	5	0.483759	0.625	0.171163
8	5	0.484759	0.625	0.171163
8	5	0.485759	0.625	0.171163
8	5	0.486759	0.625	0.171163
8	5	0.487759	0.625	0.171163
8	5	0.488759	0.625	0.171163
8	5	0.489759	0.625	0.171163
8	5	0.490759	0.625	0.171163
8	5	0.491759	0.625	0.171163
8	5	0.492759	0.625	0.171163
8	5	0.493759	0.625	0.171163
8	5	0.494759	0.625	0.171163
8	5	0.495759	0.625	0.171163
8	5	0.496759	0.625	0.171163
8	5	0.497759	0.625	0.171163
8	5	0.498759	0.625	0.171163
8	5	0.499759	0.625	0.171163
8	5	0.500759	0.625	0.171163
8	5	0.501759	0.625	0.171163
8	5	0.502759	0.625	0.171163
8	5	0.503759	0.625	0.171163
8	5	0.504759	0.625	0.171163
8	5	0.505759	0.625	0.171163
8	5	0.506759	0.625	0.171163
8	5	0.507759	0.625	0.171163
8	5	0.508759	0.625	0.171163
8	5	0.509759	0.625	0.171163
8	5	0.510759	0.625	0.171163
8	5	0.511759	0.625	0.171163
8	5	0.512759	0.625	0.171163
8	5	0.513759	0.625	0.171163
8	5	0.514759	0.625	0.171163
8	5	0.515759	0.625	0.171163
8	5	0.516759	0.625	0.171163
8	5	0.517759	0.625	0.171163
8	5	0.518759	0.625	0.171163
8	5	0.519759	0.625	0.171163
8	5	0.520759	0.625	0.171163
7	5	0.521759	0.714286	0.170747
7	5	0.522759	0.714286	0.170747
7	5	0.523759	0.714286	0.170747
7	5	0.524759	0.714286	0.170747
7	5	0.525759	0.714286	0.170747
7	5	0.526759	0.714286	0.170747
7	5	0.527759	0.714286	0.170747
7	5	0.528759	0.714286	0.170747
7	5	0.529759	0.714286	0.170747
7	5	0.530759	0.714286	0.170747
7	5	0.531759	0.714286	0.170747
7	5	0.532759	0.714286	0.170747
7	5	0.533759	0.714286	0.170747
7	5	0.534759	0.714286	0.170747
7	5	0.535759	0.714286	0.170747
7	5	0.536759	0.714286	0.170747
7	5	0.537759	0.714286	0.170747
7	5	0.538759	0.714286	0.170747
7	5	0.539759	0.714286	0.170747
7	5	0.540759	0.714286	0.170747
7	5	0.541759	0.714286	0.170747
7	5	0.542759	0.714286	0.170747
7	5	0.543759	0.714286	0.170747
6	4	0.544759	0.666667	0.19245
6	4	0.545759	0.666667	0.19245
6	4	0.546759	0.666667	0.19245
6	4	0.547759	0.666667	0.19245
6	4	0.548759	0.666667	0.19245
6	4	0.549759	0.666667	0.19245
6	4	0.550759	0.666667	0.19245
6	4	0.551759	0.666667	0.19245
6	4	0.552759	0.666667	0.19245
6	4	0.553759	0.666667	0.19245
6	4	0.554759	0.666667	0.19245
6	4	0.555759	0.666667	0.19245
6	4	0.556759	0.666667	0.19245
6	4	0.557759	0.666667	0.19245
6	4	0.558759	0.666667	0.19245
6	4	0.559759	0.666667	0.19245
6	4	0.560759	0.666667	0.19245
6	4	0.561759	0.666667	0.19245
6	4	0.562759	0.666667	0.19245
6	4	0.563759	0.666667	0.19245
6	4	0.564759	0.666667	0.19245
6	4	0.565759	0.666667	0.19245
6	4	0.566759	0.666667	0.19245
6	4	0.567759	0.666667	0.19245
6	4	0.568759	0.666667	0.19245
6	4	0.569759	0.666667	0.19245
6	4	0.570759	0.666667	0.19245
6	4	0.571759	0.666667	0.19245
6	4	0.572759	0.666667	0.19245
6	4	0.573759	0.666667	0.19245
6	4	0.574759	0.666667	0.19245
6	4	0.575759	0.666667	0.19245
6	4	0.576759	0.666667	0.19245
6	4	0.577759	0.666667	0.19245
6	4	0.578759	0.666667	0.19245
6	4	0.579759	0.666667	0.19245
6	4	0.580759	0.666667	0.19245
6	4	0.581759	0.666667	0.19245
6	4	0.582759	0.666667	0.19245
6	4	0.583759	0.666667	0.19245
6	4	0.584759	0.666667	0.19245
6	4	0.585759	0.666667	0.19245
6	4	0.586759	0.666667	0.19245
6	4	0.587759	0.666667	0.19245
6	4	0.588759	0.666667	0.19245
5	4	0.589759	0.8	0.178885
5	4	0.590759	0.8	0.178885
5	4	0.591759	0.8	0.178885
5	4	0.592759	0.8	0.178885
5	4	0.593759	0.8	0.178885
5	4	0.594759	0.8	0.178885
5	4	0.595759	0.8	0.178885
5	4	0.596759	0.8	0.178885
5	4	0.597759	0.8	0.178885
5	4	0.598759	0.8	0.178885
5	4	0.599759	0.8	0.178885
5	4	0.600759	0.8	0.178885
5	4	0.601759	0.8	0.178885
5	4	0.602759	0.8	0.178885
5	4	0.603759	0.8	0.178885
5	4	0.604759	0.8	0.178885
5	4	0.605759	0.8	0.178885
4	3	0.606759	0.75	0.216506
4	3	0.607759	0.75	0.216506
4	3	0.608759	0.75	0.216506
4	3	0.609759	0.75	0.216506
4	3	0.610759	0.75	0.216506
4	3	0.611759	0.75	0.216506
4	3	0.612759	0.75	0.216506
4	3	0.613759	0.75	0.216506
4	3	0.614759	0.75	0.216506
4	3	0.615759	0.75	0.216506
4	3	0.616759	0.75	0.216506
4	3	0.617759	0.75	0.216506
4	3	0.618759	0.75	0.216506
4	3	0.619759	0.75	0.216506
3	2	0.620759	0.666667	0.272166
3	2	0.621759	0.666667	0.272166
3	2	0.622759	0.666667	0.272166
3	2	0.623759	0.666667	0.272166
3	2	0.624759	0.666667	0.272166
3	2	0.625759	0.666667	0.272166
3	2	0.626759	0.666667	0.272166
3	2	0.627759	0.666667	0.272166
3	2	0.628759	0.666667	0.272166
3	2	0.629759	0.666667	0.272166
3	2	0.630759	0.666667	0.272166
3	2	0.631759	0.666667	0.272166
2	1	0.632759	0.5	0.353553
2	1	0.633759	0.5	0.353553
2	1	0.634759	0.5	0.353553
2	1	0.635759	0.5	0.353553
2	1	0.636759	0.5	0.353553
2	1	0.637759	0.5	0.353553
2	1	0.638759	0.5	0.353553
2	1	0.639759	0.5	0.353553
2	1	0.640759	0.5	0.353553
2	1	0.641759	0.5	0.353553
2	1	0.642759	0.5	0.353553
2	1	0.643759	0.5	0.353553
2	1	0.644759	0.5	0.353553
2	1	0.645759	0.5	0.353553
2	1	0.646759	0.5	0.353553
2	1	0.647759	0.5	0.353553
2	1	0.648759	0.5	0.353553
2	1	0.649759	0.5	0.353553
2	1	0.650759	0.5	0.353553
2	1	0.651759	0.5	0.353553
2	1	0.652759	0.5	0.353553
2	1	0.653759	0.5	0.353553
2	1	0.654759	0.5	0.353553
2	1	0.655759	0.5	0.353553

## Sheet: Fig4C
promoter	blattner	noise_plasticity	n_inputs	regul
abrB	b0715	0.000218504	0	promoters without known regulatory inputs
accB	b3255	0.000104515	2	promoters with 1 or 2 regulatory inputs
ackA	b2296	0.00125739	2	promoters with 1 or 2 regulatory inputs
acnB	b0118	0.012763	4	promoters with 3 or more regulatory inputs
acpH	b0404	0.000877413	0	promoters without known regulatory inputs
acpP	b1094	0.0041358	1	promoters with 1 or 2 regulatory inputs
ada	b2213	0.00159086	1	promoters with 1 or 2 regulatory inputs
add	b1623	0.00210608	1	promoters with 1 or 2 regulatory inputs
adhE	b1241	0.00761498	5	promoters with 3 or more regulatory inputs
adiC	b4115	NA	2	promoters with 1 or 2 regulatory inputs
adk	b0474	NA	0	promoters without known regulatory inputs
agaR	b3131	0.00104244	1	promoters with 1 or 2 regulatory inputs
agaS	b3136	NA	1	promoters with 1 or 2 regulatory inputs
ahpC	b0605	0.00621342	2	promoters with 1 or 2 regulatory inputs
alaC	b2379	0.000517159	1	promoters with 1 or 2 regulatory inputs
alaS	b2697	0.001196	1	promoters with 1 or 2 regulatory inputs
aldA	b1415	0.00176534	7	promoters with 3 or more regulatory inputs
aldB	b3588	0.00525782	2	promoters with 1 or 2 regulatory inputs
allR	b0506	0.000220738	0	promoters without known regulatory inputs
amiA	b2435	0.00117245	1	promoters with 1 or 2 regulatory inputs
amiC	b2817	0.0002647	0	promoters without known regulatory inputs
amn	b1982	0.000923578	1	promoters with 1 or 2 regulatory inputs
ampD	b0110	0.000263994	1	promoters with 1 or 2 regulatory inputs
ampH	b0376	0.00201051	0	promoters without known regulatory inputs
amyA	b1927	0.00156365	0	promoters without known regulatory inputs
anmK	b1640	1.70143e-05	0	promoters without known regulatory inputs
ansA	b1767	0.000206976	0	promoters without known regulatory inputs
appC	b0978	0.0175618	3	promoters with 3 or more regulatory inputs
apt	b0469	0.000216167	0	promoters without known regulatory inputs
aqpZ	b0875	0.008087	0	promoters without known regulatory inputs
araC	b0064	0.000182417	3	promoters with 3 or more regulatory inputs
araF	b1901	0.00294618	2	promoters with 1 or 2 regulatory inputs
araJ	b0396	0.00139337	2	promoters with 1 or 2 regulatory inputs
arcB	b3210	0.00140597	0	promoters without known regulatory inputs
argA	b2818	0.0003659	1	promoters with 1 or 2 regulatory inputs
argC	b3958	6.50248e-05	1	promoters with 1 or 2 regulatory inputs
argF	b0273	8.52681e-05	1	promoters with 1 or 2 regulatory inputs
argG	b3172	0.000142537	2	promoters with 1 or 2 regulatory inputs
argI	b4254	0.00121995	1	promoters with 1 or 2 regulatory inputs
argP	b2916	2.32528e-07	2	promoters with 1 or 2 regulatory inputs
argU	b0536	0.0031907	1	promoters with 1 or 2 regulatory inputs
arnE	b4544	0.0021777	0	promoters without known regulatory inputs
aroF	b2601	0.00291592	1	promoters with 1 or 2 regulatory inputs
aroH	b1704	0.000420077	1	promoters with 1 or 2 regulatory inputs
aroL	b0388	0.000864803	2	promoters with 1 or 2 regulatory inputs
aroP	b0112	0.000573525	2	promoters with 1 or 2 regulatory inputs
artP	b0864	0.00108318	1	promoters with 1 or 2 regulatory inputs
ascG	b2714	0.00240045	0	promoters without known regulatory inputs
asd	b3433	0.000869929	0	promoters without known regulatory inputs
asnC	b3743	0.00130203	2	promoters with 1 or 2 regulatory inputs
asnS	b0930	0.000632871	0	promoters without known regulatory inputs
aspA	b4139	0.00742015	3	promoters with 3 or more regulatory inputs
aspC	b0928	0.00105752	2	promoters with 1 or 2 regulatory inputs
aspU	b0206	0.000440597	0	promoters without known regulatory inputs
astC	b1748	NA	2	promoters with 1 or 2 regulatory inputs
atpI	b3739	0.00113536	0	promoters without known regulatory inputs
bamD	b2595	0.000261218	0	promoters without known regulatory inputs
bamE	b2617	0.000266457	2	promoters with 1 or 2 regulatory inputs
bax	b3570	0.000749334	0	promoters without known regulatory inputs
bcsE	b3536	0.00125679	0	promoters without known regulatory inputs
betT	b0314	0.000892391	3	promoters with 3 or more regulatory inputs
bfd	b3337	0.00328085	0	promoters without known regulatory inputs
bhsA	b1112	0.0103225	2	promoters with 1 or 2 regulatory inputs
bioB	b0775	0.00686953	1	promoters with 1 or 2 regulatory inputs
bisC	b3551	0.00017074	0	promoters without known regulatory inputs
bluR	b1162	0.000643147	0	promoters without known regulatory inputs
bolA	b0435	0.00344038	2	promoters with 1 or 2 regulatory inputs
brnQ	b0401	0.00173449	0	promoters without known regulatory inputs
bssS	b1060	0.00129845	1	promoters with 1 or 2 regulatory inputs
btuB	b3966	9.31539e-05	1	promoters with 1 or 2 regulatory inputs
cadB	b4132	NA	6	promoters with 3 or more regulatory inputs
can	b0126	0.000625683	0	promoters without known regulatory inputs
cbpA	b1000	0.0151602	1	promoters with 1 or 2 regulatory inputs
cca	b3056	0.000544691	0	promoters without known regulatory inputs
cdaR	b0162	NA	1	promoters with 1 or 2 regulatory inputs
cdd	b2143	0.0795051	3	promoters with 3 or more regulatory inputs
cdgR	b1707	0.000300299	1	promoters with 1 or 2 regulatory inputs
cfa	b1661	0.00584909	0	promoters without known regulatory inputs
chaC	b1218	0.000898029	0	promoters without known regulatory inputs
cirA	b2155	0.00272047	2	promoters with 1 or 2 regulatory inputs
cld	b2027	0.000535835	0	promoters without known regulatory inputs
clpB	b2592	0.000776295	0	promoters without known regulatory inputs
clpP	b0437	0.000339122	1	promoters with 1 or 2 regulatory inputs
clpX	b0438	NA	1	promoters with 1 or 2 regulatory inputs
coaE	b0103	0.00189327	0	promoters without known regulatory inputs
cobU	b1993	0.000150829	0	promoters without known regulatory inputs
codB	b0336	0.0234013	2	promoters with 1 or 2 regulatory inputs
corA	b3816	0.000200526	0	promoters without known regulatory inputs
cpdB	b4213	0.00585048	1	promoters with 1 or 2 regulatory inputs
crcB	b0624	0.00409155	0	promoters without known regulatory inputs
creA	b4397	0.000564969	1	promoters with 1 or 2 regulatory inputs
creB	b4398	1.78925e-05	1	promoters with 1 or 2 regulatory inputs
crl	b0240	0.00362627	1	promoters with 1 or 2 regulatory inputs
crp	b3357	0.000442763	3	promoters with 3 or more regulatory inputs
csdA	b2810	0.00181562	0	promoters without known regulatory inputs
csiD	b2659	0.00680848	4	promoters with 3 or more regulatory inputs
csiE	b2535	0.0566869	2	promoters with 1 or 2 regulatory inputs
cspA	b3556	0.00155674	2	promoters with 1 or 2 regulatory inputs
cspB	b1557	0.00130633	0	promoters without known regulatory inputs
cspD	b0880	0.00950828	3	promoters with 3 or more regulatory inputs
cspG	b0990	0.000756479	0	promoters without known regulatory inputs
csrD	b3252	0.000389681	0	promoters without known regulatory inputs
cueR	b0487	0.00428637	0	promoters without known regulatory inputs
cusR	b0571	0.000183333	3	promoters with 3 or more regulatory inputs
cutA	b4137	0.00136591	0	promoters without known regulatory inputs
cvpA	b2313	0.00425527	1	promoters with 1 or 2 regulatory inputs
cvrA	b1191	0.000692588	0	promoters without known regulatory inputs
cyaA	b3806	0.00140443	1	promoters with 1 or 2 regulatory inputs
cybC	b4236	0.000718656	0	promoters without known regulatory inputs
cydD	b0887	0.00146831	3	promoters with 3 or more regulatory inputs
cyoA	b0432	0.0077796	10	promoters with 3 or more regulatory inputs
cysB	b1275	0.000400939	2	promoters with 1 or 2 regulatory inputs
cysD	b2752	0.00216775	1	promoters with 1 or 2 regulatory inputs
cysJ	b2764	0.00288578	2	promoters with 1 or 2 regulatory inputs
cysK	b2414	0.00163842	1	promoters with 1 or 2 regulatory inputs
cysP	b2425	0.000915257	2	promoters with 1 or 2 regulatory inputs
cysQ	b4214	0.000981776	0	promoters without known regulatory inputs
cysS	b0526	0.00151476	0	promoters without known regulatory inputs
cysZ	b2413	0.000120555	0	promoters without known regulatory inputs
cytR	b3934	0.00515337	2	promoters with 1 or 2 regulatory inputs
dacA	b0632	0.000750406	0	promoters without known regulatory inputs
dacB	b3182	0.000327297	0	promoters without known regulatory inputs
dapA	b2478	0.000262831	0	promoters without known regulatory inputs
dapF	b3809	4.291e-05	0	promoters without known regulatory inputs
dcm	b1961	0.000594771	0	promoters without known regulatory inputs
dcp	b1538	0.00015233	0	promoters without known regulatory inputs
dctA	b3528	0.0394543	3	promoters with 3 or more regulatory inputs
dcuA	b4138	0.00431528	3	promoters with 3 or more regulatory inputs
dcuS	b4125	0.00274387	2	promoters with 1 or 2 regulatory inputs
ddlA	b0381	0.0013714	0	promoters without known regulatory inputs
deaD	b3162	2.21727e-05	0	promoters without known regulatory inputs
dedA	b2317	NA	0	promoters without known regulatory inputs
def	b3287	0.00072366	0	promoters without known regulatory inputs
deoB	b4383	0.0137653	5	promoters with 3 or more regulatory inputs
deoC	b4381	0.0135192	5	promoters with 3 or more regulatory inputs
deoR	b0840	0.000424442	0	promoters without known regulatory inputs
dfp	b3639	0.00118306	0	promoters without known regulatory inputs
dgoR	b4479	0.0751374	0	promoters without known regulatory inputs
dgsA	b1594	0.00786536	2	promoters with 1 or 2 regulatory inputs
dgt	b0160	6.00603e-05	0	promoters without known regulatory inputs
dhaM	b1198	0.00010925	1	promoters with 1 or 2 regulatory inputs
dhaR	b1201	NA	1	promoters with 1 or 2 regulatory inputs
dinB	b0231	NA	1	promoters with 1 or 2 regulatory inputs
dinG	b0799	0.000467788	1	promoters with 1 or 2 regulatory inputs
dinJ	b0226	0.00270371	2	promoters with 1 or 2 regulatory inputs
dkgA	b3012	0.00810058	1	promoters with 1 or 2 regulatory inputs
dksA	b0145	0.00258385	1	promoters with 1 or 2 regulatory inputs
dmlR	b1799	0.0032081	0	promoters without known regulatory inputs
dmsA	b0894	0.0012432	5	promoters with 3 or more regulatory inputs
dnaK	b0014	0.000476581	0	promoters without known regulatory inputs
dnaQ	b0215	0.000505188	0	promoters without known regulatory inputs
dnaX	b0470	0.00222947	0	promoters without known regulatory inputs
dppA	b3544	0.0018817	2	promoters with 1 or 2 regulatory inputs
dps	b0812	0.000150744	5	promoters with 3 or more regulatory inputs
dsbG	b0604	0.000186985	1	promoters with 1 or 2 regulatory inputs
dsrA	b1954	0.000320915	1	promoters with 1 or 2 regulatory inputs
dtpA	b1634	NA	1	promoters with 1 or 2 regulatory inputs
dtpB	b3496	NA	0	promoters without known regulatory inputs
dusA	b4049	0.000830196	0	promoters without known regulatory inputs
dusB	b3260	0.0019284	3	promoters with 3 or more regulatory inputs
dusC	b2140	5.09697e-05	0	promoters without known regulatory inputs
efeU	b4490	0.00611427	0	promoters without known regulatory inputs
efp	b4147	0.00212375	0	promoters without known regulatory inputs
elaA	b2267	0.000202324	0	promoters without known regulatory inputs
elaB	b2266	0.000828616	0	promoters without known regulatory inputs
emrE	b0543	0.00023549	0	promoters without known regulatory inputs
entC	b0593	0.011206	2	promoters with 1 or 2 regulatory inputs
entS	b0591	0.00148728	1	promoters with 1 or 2 regulatory inputs
envY	b0566	8.24241e-05	1	promoters with 1 or 2 regulatory inputs
erfK	b1990	0.000289307	0	promoters without known regulatory inputs
erpA	b0156	0.00379524	1	promoters with 1 or 2 regulatory inputs
eutB	b2441	2.98786e-05	0	promoters without known regulatory inputs
evgA	b2369	0.00217083	2	promoters with 1 or 2 regulatory inputs
exuR	b3094	0.00187757	3	promoters with 3 or more regulatory inputs
fabR	b3963	0.000719526	0	promoters without known regulatory inputs
fabZ	b0180	0.00102185	2	promoters with 1 or 2 regulatory inputs
fadB	b3846	0.009923	3	promoters with 3 or more regulatory inputs
fadE	b0221	0.0375701	2	promoters with 1 or 2 regulatory inputs
fadL	b2344	0.0034996	5	promoters with 3 or more regulatory inputs
fdhD	b3895	0.0238775	0	promoters without known regulatory inputs
fdhF	b4079	0.00932474	4	promoters with 3 or more regulatory inputs
fdoG	b3894	0.0119846	0	promoters without known regulatory inputs
feaB	b1385	NA	3	promoters with 3 or more regulatory inputs
feaR	b1384	0.0545158	5	promoters with 3 or more regulatory inputs
fepA	b0584	0.00185274	2	promoters with 1 or 2 regulatory inputs
fepB	b0592	0.00290971	2	promoters with 1 or 2 regulatory inputs
fepD	b0590	3.43901e-05	1	promoters with 1 or 2 regulatory inputs
fes	b0585	0.00343733	3	promoters with 3 or more regulatory inputs
fhlA	b2731	0.00341457	4	promoters with 3 or more regulatory inputs
fhuA	b0150	0.000139555	1	promoters with 1 or 2 regulatory inputs
fhuF	b4367	0.00100734	2	promoters with 1 or 2 regulatory inputs
fieF	b3915	0.00101579	0	promoters without known regulatory inputs
fiu	b0805	NA	2	promoters with 1 or 2 regulatory inputs
fkpB	b0028	NA	0	promoters without known regulatory inputs
fldA	b0684	0.000218456	1	promoters with 1 or 2 regulatory inputs
fldB	b2895	0.000237761	1	promoters with 1 or 2 regulatory inputs
flgM	b1071	0.000300309	2	promoters with 1 or 2 regulatory inputs
fliA	b1922	NA	7	promoters with 3 or more regulatory inputs
fliE	b1937	NA	2	promoters with 1 or 2 regulatory inputs
fliF	b1938	0.037766	2	promoters with 1 or 2 regulatory inputs
fliY	b1920	0.00038908	8	promoters with 3 or more regulatory inputs
flk	b2321	0.000828202	0	promoters without known regulatory inputs
focA	b0904	0.00493711	5	promoters with 3 or more regulatory inputs
folA	b0048	0.000340508	2	promoters with 1 or 2 regulatory inputs
folB	b3058	NA	0	promoters without known regulatory inputs
folE	b2153	0.00104641	1	promoters with 1 or 2 regulatory inputs
folX	b2303	0.000307972	0	promoters without known regulatory inputs
frdA	b4154	0.00948167	3	promoters with 3 or more regulatory inputs
fre	b3844	NA	0	promoters without known regulatory inputs
frlA	b3370	0.0554748	0	promoters without known regulatory inputs
frr	b0172	0.000535285	0	promoters without known regulatory inputs
fruB	b2169	0.00428816	1	promoters with 1 or 2 regulatory inputs
ftsH	b3178	0.000349063	0	promoters without known regulatory inputs
ftsK	b0890	0.000470013	1	promoters with 1 or 2 regulatory inputs
ftsN	b3933	0.00437601	0	promoters without known regulatory inputs
ftsQ	b0093	7.26611e-05	4	promoters with 3 or more regulatory inputs
ftsY	b3464	0.000663005	0	promoters without known regulatory inputs
fucR	b2805	0.000289832	2	promoters with 1 or 2 regulatory inputs
fur	b0683	0.00123423	4	promoters with 3 or more regulatory inputs
fxsA	b4140	0.00668128	0	promoters without known regulatory inputs
gadB	b1493	0.0505354	8	promoters with 3 or more regulatory inputs
gadC	b1492	0.000431294	8	promoters with 3 or more regulatory inputs
gadW	b3515	0.00268238	10	promoters with 3 or more regulatory inputs
gadX	b3516	0.0176801	14	promoters with 3 or more regulatory inputs
galE	b0759	0.00333373	5	promoters with 3 or more regulatory inputs
galS	b2151	0.00361313	3	promoters with 3 or more regulatory inputs
galU	b1236	0.000778576	0	promoters without known regulatory inputs
gatY	b2096	0.0139438	3	promoters with 3 or more regulatory inputs
gcvP	b2903	7.7107e-05	5	promoters with 3 or more regulatory inputs
gcvT	b2905	NA	5	promoters with 3 or more regulatory inputs
gfcB	b0986	0.00220879	0	promoters without known regulatory inputs
ggt	b3447	0.000274777	0	promoters without known regulatory inputs
ghrA	b1033	0.000125475	0	promoters without known regulatory inputs
glcC	b2980	0.000498064	4	promoters with 3 or more regulatory inputs
glgB	b3432	0.000676455	1	promoters with 1 or 2 regulatory inputs
glgS	b3049	0.00516341	1	promoters with 1 or 2 regulatory inputs
glmU	b3730	0.000235018	1	promoters with 1 or 2 regulatory inputs
glnA	b3870	0.00323136	3	promoters with 3 or more regulatory inputs
glnB	b2553	0.000289398	1	promoters with 1 or 2 regulatory inputs
glnH	b0811	0.00178563	2	promoters with 1 or 2 regulatory inputs
glnL	b3869	0.00497486	3	promoters with 3 or more regulatory inputs
gloA	b1651	NA	2	promoters with 1 or 2 regulatory inputs
glpA	b2241	NA	6	promoters with 3 or more regulatory inputs
glpD	b3426	0.011332	3	promoters with 3 or more regulatory inputs
glpE	b3425	0.00335905	1	promoters with 1 or 2 regulatory inputs
glpX	b3925	0.00111478	2	promoters with 1 or 2 regulatory inputs
glsB	b1524	0.000211925	0	promoters without known regulatory inputs
gltB	b3212	0.000453307	10	promoters with 3 or more regulatory inputs
gltX	b2400	0.00140845	1	promoters with 1 or 2 regulatory inputs
glyA	b2551	0.00489693	2	promoters with 1 or 2 regulatory inputs
glyQ	b3560	0.00217613	0	promoters without known regulatory inputs
glyU	b2864	NA	1	promoters with 1 or 2 regulatory inputs
gmk	b3648	0.00389639	0	promoters without known regulatory inputs
gmr	b1285	0.00059517	2	promoters with 1 or 2 regulatory inputs
gnd	b2029	0.00034699	3	promoters with 3 or more regulatory inputs
gntP	b4321	NA	3	promoters with 3 or more regulatory inputs
gntR	b3438	0.000199327	3	promoters with 3 or more regulatory inputs
gntT	b3415	0.00023025	2	promoters with 1 or 2 regulatory inputs
gpmM	b3612	0.00170916	1	promoters with 1 or 2 regulatory inputs
gpt	b0238	0.00247742	0	promoters without known regulatory inputs
greA	b3181	0.00350103	0	promoters without known regulatory inputs
greB	b3406	0.000140984	0	promoters without known regulatory inputs
grxA	b0849	NA	1	promoters with 1 or 2 regulatory inputs
grxB	b1064	0.0021949	0	promoters without known regulatory inputs
grxC	b3610	0.00156091	1	promoters with 1 or 2 regulatory inputs
grxD	b1654	0.00331151	1	promoters with 1 or 2 regulatory inputs
gshA	b2688	0.000158587	0	promoters without known regulatory inputs
gsk	b0477	0.00093708	0	promoters without known regulatory inputs
gstA	b1635	0.000495591	0	promoters without known regulatory inputs
guaB	b2508	0.00708087	4	promoters with 3 or more regulatory inputs
guaC	b0104	0.00374062	0	promoters without known regulatory inputs
gyrB	b3699	0.00100042	1	promoters with 1 or 2 regulatory inputs
hcaR	b2537	0.00273523	1	promoters with 1 or 2 regulatory inputs
hcaT	b2536	0.000161398	0	promoters without known regulatory inputs
hda	b2496	0.00116923	0	promoters without known regulatory inputs
hdeA	b3510	0.0187545	10	promoters with 3 or more regulatory inputs
hdeB	b3509	NA	10	promoters with 3 or more regulatory inputs
hdeD	b3511	0.0162564	5	promoters with 3 or more regulatory inputs
hdfR	b4480	9.41663e-05	1	promoters with 1 or 2 regulatory inputs
hdhA	b1619	0.0403433	0	promoters without known regulatory inputs
helD	b0962	0.000207526	0	promoters without known regulatory inputs
hemB	b0369	0.000852214	0	promoters without known regulatory inputs
hemC	b3805	0.000691324	0	promoters without known regulatory inputs
hemH	b0475	0.000116611	1	promoters with 1 or 2 regulatory inputs
hemL	b0154	0.000191453	2	promoters with 1 or 2 regulatory inputs
hipB	b1508	0.000218054	3	promoters with 3 or more regulatory inputs
hisJ	b2309	9.08709e-05	3	promoters with 3 or more regulatory inputs
hisL	b2018	0.000190807	0	promoters without known regulatory inputs
hisS	b2514	0.000768443	0	promoters without known regulatory inputs
hofM	b3395	0.000310801	1	promoters with 1 or 2 regulatory inputs
hrpA	b1413	0.0305496	0	promoters without known regulatory inputs
hrpB	b0148	5.40801e-05	0	promoters without known regulatory inputs
hsdM	b4349	0.000451161	0	promoters without known regulatory inputs
hsdR	b4350	0.000146369	0	promoters without known regulatory inputs
hslJ	b1379	0.012198	1	promoters with 1 or 2 regulatory inputs
hslV	b3932	0.063305	0	promoters without known regulatory inputs
htpG	b0473	0.00138764	1	promoters with 1 or 2 regulatory inputs
htpX	b1829	9.45943e-05	0	promoters without known regulatory inputs
hupA	b4000	0.0373547	2	promoters with 1 or 2 regulatory inputs
hupB	b0440	0.000274614	2	promoters with 1 or 2 regulatory inputs
hyaA	b0972	NA	7	promoters with 3 or more regulatory inputs
iaaA	b0828	0.000573729	0	promoters without known regulatory inputs
iap	b2753	0.00313847	0	promoters without known regulatory inputs
ibaG	b3190	0.00185256	1	promoters with 1 or 2 regulatory inputs
ibpA	b3687	0.00123106	1	promoters with 1 or 2 regulatory inputs
icd	b1136	0.000377909	2	promoters with 1 or 2 regulatory inputs
idi	b2889	0.00201778	0	promoters without known regulatory inputs
idnK	b4268	0.00179125	3	promoters with 3 or more regulatory inputs
ihfB	b0912	0.000274898	1	promoters with 1 or 2 regulatory inputs
ileX	b3069	0.00257534	0	promoters without known regulatory inputs
ilvC	b3774	0.000994995	1	promoters with 1 or 2 regulatory inputs
ilvL	b3766	0.000731927	2	promoters with 1 or 2 regulatory inputs
ilvY	b3773	0.000546873	1	promoters with 1 or 2 regulatory inputs
inaA	b2237	0.00122987	3	promoters with 3 or more regulatory inputs
infA	b0884	0.000912911	0	promoters without known regulatory inputs
insH-1	b0259	0.00278657	0	promoters without known regulatory inputs
insL-1	b0016	0.000172199	0	promoters without known regulatory inputs
insQ	b1432	0.000517446	0	promoters without known regulatory inputs
intA	b2622	0.00539584	0	promoters without known regulatory inputs
intF	b0281	0.00145689	0	promoters without known regulatory inputs
iraP	b0382	0.0018179	1	promoters with 1 or 2 regulatory inputs
iscR	b2531	0.0103106	1	promoters with 1 or 2 regulatory inputs
ispB	b3187	0.000907669	0	promoters without known regulatory inputs
katE	b1732	0.00219209	2	promoters with 1 or 2 regulatory inputs
katG	b3942	0.000170045	3	promoters with 3 or more regulatory inputs
kbl	b3617	NA	1	promoters with 1 or 2 regulatory inputs
kch	b1250	0.00140088	0	promoters without known regulatory inputs
kdgR	b1827	0.00122957	0	promoters without known regulatory inputs
kefF	b0046	0.000527903	0	promoters without known regulatory inputs
kefG	b3351	0.000220524	0	promoters without known regulatory inputs
lacI	b0345	0.000562035	1	promoters with 1 or 2 regulatory inputs
lacY	b0343	0.000579174	3	promoters with 3 or more regulatory inputs
lacZ	b0344	0.0875332	3	promoters with 3 or more regulatory inputs
ldhA	b1380	0.00970077	0	promoters without known regulatory inputs
lepA	b2569	0.000272061	0	promoters without known regulatory inputs
leuE	b1798	0.000770989	1	promoters with 1 or 2 regulatory inputs
leuS	b0642	0.0023877	0	promoters without known regulatory inputs
lexA	b4043	0.000867701	1	promoters with 1 or 2 regulatory inputs
lgt	b2828	0.000630639	0	promoters without known regulatory inputs
ligA	b2411	0.000813051	0	promoters without known regulatory inputs
ligT	b0147	0.00055601	0	promoters without known regulatory inputs
lipA	b0628	0.00204423	0	promoters without known regulatory inputs
lipB	b0630	0.00174283	0	promoters without known regulatory inputs
lldP	b3603	0.00527913	2	promoters with 1 or 2 regulatory inputs
lolB	b1209	0.000340045	1	promoters with 1 or 2 regulatory inputs
lolC	b1116	2.929e-06	0	promoters without known regulatory inputs
lon	b0439	0.000131733	1	promoters with 1 or 2 regulatory inputs
lpd	b0116	0.00114915	7	promoters with 3 or more regulatory inputs
lpoA	b3147	0.000136103	0	promoters without known regulatory inputs
lpp	b1677	0.00337033	0	promoters without known regulatory inputs
lptD	b0054	0.0726439	1	promoters with 1 or 2 regulatory inputs
lpxM	b1855	0.00171831	0	promoters without known regulatory inputs
lpxP	b2378	0.00618611	0	promoters without known regulatory inputs
lsrA	b1513	3.01551e-06	2	promoters with 1 or 2 regulatory inputs
lsrR	b1512	0.00475975	2	promoters with 1 or 2 regulatory inputs
lysA	b2838	0.00138359	2	promoters with 1 or 2 regulatory inputs
lysR	b2839	8.12447e-05	1	promoters with 1 or 2 regulatory inputs
lysU	b4129	0.000198822	1	promoters with 1 or 2 regulatory inputs
maeB	b2463	0.00312012	0	promoters without known regulatory inputs
malI	b1620	0.000575656	2	promoters with 1 or 2 regulatory inputs
malX	b1621	NA	2	promoters with 1 or 2 regulatory inputs
manX	b1817	0.00119842	4	promoters with 3 or more regulatory inputs
map	b0168	0.000805513	3	promoters with 3 or more regulatory inputs
marC	b1529	0.000885765	0	promoters without known regulatory inputs
mazE	b2783	0.00110146	7	promoters with 3 or more regulatory inputs
mcbR	b1450	0.00123368	0	promoters without known regulatory inputs
mcrA	b1159	0.00262173	0	promoters without known regulatory inputs
mcrB	b4346	0.000205607	0	promoters without known regulatory inputs
mdfA	b0842	0.00144617	0	promoters without known regulatory inputs
mdtK	b1663	0.00462229	0	promoters without known regulatory inputs
menF	b2265	0.000346273	0	promoters without known regulatory inputs
metA	b4013	0.000248497	1	promoters with 1 or 2 regulatory inputs
metE	b3829	0.00363837	2	promoters with 1 or 2 regulatory inputs
metF	b3941	0.00266722	1	promoters with 1 or 2 regulatory inputs
metG	b2114	0.000359074	0	promoters without known regulatory inputs
metJ	b3938	0.0015121	1	promoters with 1 or 2 regulatory inputs
metK	b2942	NA	2	promoters with 1 or 2 regulatory inputs
metR	b3828	0.00263887	2	promoters with 1 or 2 regulatory inputs
metZ	b2814	NA	0	promoters without known regulatory inputs
mfd	b1114	0.000382599	0	promoters without known regulatory inputs
mglB	b2150	0.11757	4	promoters with 3 or more regulatory inputs
mhpR	b0346	0.00150153	1	promoters with 1 or 2 regulatory inputs
minC	b1176	0.000963046	0	promoters without known regulatory inputs
mlaA	b2346	0.00130771	0	promoters without known regulatory inputs
mlaF	b3195	0.000597502	1	promoters with 1 or 2 regulatory inputs
mltD	b0211	0.000781199	0	promoters without known regulatory inputs
mngR	b0730	0.000326071	1	promoters with 1 or 2 regulatory inputs
mnmA	b1133	0.00337551	0	promoters without known regulatory inputs
mnmE	b3706	0.00220143	0	promoters without known regulatory inputs
mntR	b0817	0.00219597	0	promoters without known regulatory inputs
moaA	b0781	0.00124446	3	promoters with 3 or more regulatory inputs
mobA	b3857	0.000166749	0	promoters without known regulatory inputs
modF	b0760	0.000357618	0	promoters without known regulatory inputs
mokB	b1420	0.012854	0	promoters without known regulatory inputs
mpaA	b1326	0.00030009	1	promoters with 1 or 2 regulatory inputs
mqo	b2210	0.00992093	0	promoters without known regulatory inputs
mqsR	b3022	0.016507	1	promoters with 1 or 2 regulatory inputs
mrp	b2113	0.00103503	0	promoters without known regulatory inputs
mrr	b4351	NA	0	promoters without known regulatory inputs
mscL	b3291	0.00151293	0	promoters without known regulatory inputs
mscM	b0577	0.000868266	0	promoters without known regulatory inputs
mscS	b2924	0.00198601	0	promoters without known regulatory inputs
msrA	b4219	0.000699236	1	promoters with 1 or 2 regulatory inputs
msrB	b1778	0.00149416	0	promoters without known regulatory inputs
msrC	b1832	0.000814388	0	promoters without known regulatory inputs
mtfA	b1976	0.000352321	0	promoters without known regulatory inputs
mtr	b3161	0.101736	4	promoters with 3 or more regulatory inputs
mug	b3068	0.00110118	0	promoters without known regulatory inputs
murB	b3972	0.000358359	0	promoters without known regulatory inputs
murJ	b1069	9.22873e-05	0	promoters without known regulatory inputs
mutM	b3635	0.00480072	0	promoters without known regulatory inputs
mutY	b2961	0.001098	3	promoters with 3 or more regulatory inputs
nac	b1988	0.000381841	4	promoters with 3 or more regulatory inputs
nadC	b0109	0.000262312	1	promoters with 1 or 2 regulatory inputs
nadK	b2615	0.00066052	0	promoters without known regulatory inputs
nagB	b0678	NA	2	promoters with 1 or 2 regulatory inputs
nagE	b0679	NA	2	promoters with 1 or 2 regulatory inputs
nanA	b3225	NA	3	promoters with 3 or more regulatory inputs
nanT	b3224	0.00674252	3	promoters with 3 or more regulatory inputs
napF	b2208	0.000848023	6	promoters with 3 or more regulatory inputs
narU	b1469	NA	0	promoters without known regulatory inputs
narZ	b1468	NA	0	promoters without known regulatory inputs
ndh	b1109	0.000204946	7	promoters with 3 or more regulatory inputs
ndk	b2518	0.0250227	0	promoters without known regulatory inputs
nfo	b2159	0.000302154	3	promoters with 3 or more regulatory inputs
nfsB	b0578	0.00101782	3	promoters with 3 or more regulatory inputs
nhaA	b0019	0.00172466	2	promoters with 1 or 2 regulatory inputs
nhoA	b1463	NA	0	promoters without known regulatory inputs
nlpA	b3661	0.00169354	1	promoters with 1 or 2 regulatory inputs
nlpC	b1708	0.000238946	0	promoters without known regulatory inputs
nlpI	b3163	0.0106861	0	promoters without known regulatory inputs
nmpC	b0553	0.00122932	4	promoters with 3 or more regulatory inputs
nohD	b0560	4.36786e-05	0	promoters without known regulatory inputs
norR	b2709	0.000191561	2	promoters with 1 or 2 regulatory inputs
nrdD	b4238	0.0529859	3	promoters with 3 or more regulatory inputs
nrdG	b4237	0.00732781	3	promoters with 3 or more regulatory inputs
nrdH	b2673	0.00492087	3	promoters with 3 or more regulatory inputs
nrdR	b0413	0.000673925	0	promoters without known regulatory inputs
nsrR	b4178	0.000789432	0	promoters without known regulatory inputs
nudE	b3397	0.000720624	0	promoters without known regulatory inputs
nudF	b3034	0.000282701	0	promoters without known regulatory inputs
nupC	b2393	0.000282572	3	promoters with 3 or more regulatory inputs
nupG	b2964	0.0059249	3	promoters with 3 or more regulatory inputs
ompA	b0957	0.00175265	1	promoters with 1 or 2 regulatory inputs
ompC	b2215	0.00705387	6	promoters with 3 or more regulatory inputs
ompR	b3405	0.000493783	2	promoters with 1 or 2 regulatory inputs
ompT	b0565	0.000758215	1	promoters with 1 or 2 regulatory inputs
ompW	b1256	NA	4	promoters with 3 or more regulatory inputs
ompX	b0814	0.0252475	1	promoters with 1 or 2 regulatory inputs
opgB	b4359	0.000193993	0	promoters without known regulatory inputs
oppA	b1243	0.0121985	4	promoters with 3 or more regulatory inputs
osmB	b1283	0.00332141	1	promoters with 1 or 2 regulatory inputs
osmC	b1482	0.00231928	4	promoters with 3 or more regulatory inputs
osmE	b1739	0.00663781	2	promoters with 1 or 2 regulatory inputs
osmF	b2131	0.00043011	0	promoters without known regulatory inputs
otsB	b1897	0.0121286	0	promoters without known regulatory inputs
oxyR	b3961	0.00150464	2	promoters with 1 or 2 regulatory inputs
paaX	b1399	0.00121263	1	promoters with 1 or 2 regulatory inputs
pabC	b1096	0.000392349	0	promoters without known regulatory inputs
panD	b0131	0.000443734	0	promoters without known regulatory inputs
parC	b3019	0.000108224	0	promoters without known regulatory inputs
pbpG	b2134	0.00375866	0	promoters without known regulatory inputs
pck	b3403	0.014178	2	promoters with 1 or 2 regulatory inputs
pcnB	b0143	0.000966057	0	promoters without known regulatory inputs
pdxB	b2320	0.0043759	0	promoters without known regulatory inputs
pdxH	b1638	0.00256844	0	promoters without known regulatory inputs
pdxK	b2418	0.000643779	0	promoters without known regulatory inputs
pdxY	b1636	0.000108327	0	promoters without known regulatory inputs
pepD	b0237	0.00364266	1	promoters with 1 or 2 regulatory inputs
pepE	b4021	0.00500547	0	promoters without known regulatory inputs
pepN	b0932	0.00829029	0	promoters without known regulatory inputs
pepQ	b3847	0.00122658	0	promoters without known regulatory inputs
pepT	b1127	NA	1	promoters with 1 or 2 regulatory inputs
pfkA	b3916	0.00200757	1	promoters with 1 or 2 regulatory inputs
pfkB	b1723	0.00096158	0	promoters without known regulatory inputs
pflA	b0902	NA	0	promoters without known regulatory inputs
pgi	b4025	0.00279292	1	promoters with 1 or 2 regulatory inputs
pgl	b0767	0.00117519	0	promoters without known regulatory inputs
pgpB	b1278	0.000677877	0	promoters without known regulatory inputs
pgpC	b2560	0.000235268	1	promoters with 1 or 2 regulatory inputs
pgsA	b1912	0.000112125	0	promoters without known regulatory inputs
pheL	b2598	0.000245358	0	promoters without known regulatory inputs
pheM	b1715	0.000651391	2	promoters with 1 or 2 regulatory inputs
pheP	b0576	0.000360818	0	promoters without known regulatory inputs
phoE	b0241	0.00283171	1	promoters with 1 or 2 regulatory inputs
phoH	b1020	0.000686216	1	promoters with 1 or 2 regulatory inputs
phoP	b1130	0.000430536	1	promoters with 1 or 2 regulatory inputs
pinE	b1158	0.000192369	0	promoters without known regulatory inputs
pinH	b2648	0.000245469	0	promoters without known regulatory inputs
pinR	b1374	0.00037596	0	promoters without known regulatory inputs
pitA	b3493	0.000739476	1	promoters with 1 or 2 regulatory inputs
pitB	b2987	0.102925	1	promoters with 1 or 2 regulatory inputs
pldA	b3821	NA	0	promoters without known regulatory inputs
pldB	b3825	0.000592435	0	promoters without known regulatory inputs
pliG	b1178	0.00289586	0	promoters without known regulatory inputs
plsB	b4041	0.00208379	0	promoters without known regulatory inputs
plsC	b3018	0.000454009	0	promoters without known regulatory inputs
plsY	b3059	0.000274617	0	promoters without known regulatory inputs
pmrD	b2259	0.00155343	0	promoters without known regulatory inputs
pncB	b0931	0.00165221	2	promoters with 1 or 2 regulatory inputs
pncC	b2700	0.000185804	0	promoters without known regulatory inputs
pnp	b3164	0.000100251	3	promoters with 3 or more regulatory inputs
pntA	b1603	0.000507286	0	promoters without known regulatory inputs
polB	b0060	0.0006959	1	promoters with 1 or 2 regulatory inputs
potA	b1126	0.000327846	0	promoters without known regulatory inputs
potF	b0854	0.025099	1	promoters with 1 or 2 regulatory inputs
poxB	b0871	0.000450839	8	promoters with 3 or more regulatory inputs
ppa	b4226	0.00119325	0	promoters without known regulatory inputs
pphA	b1838	NA	0	promoters without known regulatory inputs
ppiA	b3363	0.0114691	3	promoters with 3 or more regulatory inputs
ppiB	b0525	0.00131649	0	promoters without known regulatory inputs
ppiC	b3775	0.000956821	0	promoters without known regulatory inputs
ppiD	b0441	0.00461206	1	promoters with 1 or 2 regulatory inputs
pqiA	b0950	0.00062407	2	promoters with 1 or 2 regulatory inputs
prfB	b2891	0.000630518	1	promoters with 1 or 2 regulatory inputs
prfC	b4375	NA	0	promoters without known regulatory inputs
priA	b3935	0.00601863	0	promoters without known regulatory inputs
priC	b0467	7.0898e-05	0	promoters without known regulatory inputs
prlC	b3498	0.00118293	0	promoters without known regulatory inputs
prlF	b3129	0.000761861	0	promoters without known regulatory inputs
proC	b0386	0.000442181	0	promoters without known regulatory inputs
proQ	b1831	0.00066433	0	promoters without known regulatory inputs
proS	b0194	0.00102657	0	promoters without known regulatory inputs
prpR	b0330	0.00437863	4	promoters with 3 or more regulatory inputs
psd	b4160	0.00034985	1	promoters with 1 or 2 regulatory inputs
psiE	b4030	0.00120918	2	promoters with 1 or 2 regulatory inputs
psiF	b0384	NA	1	promoters with 1 or 2 regulatory inputs
pspB	b1305	0.000279044	2	promoters with 1 or 2 regulatory inputs
pspE	b1308	0.00340947	2	promoters with 1 or 2 regulatory inputs
pspF	b1303	6.3834e-05	1	promoters with 1 or 2 regulatory inputs
pstC	b3727	NA	3	promoters with 3 or more regulatory inputs
pstS	b3728	0.000980764	3	promoters with 3 or more regulatory inputs
psuK	b2166	0.00919814	0	promoters without known regulatory inputs
pth	b1204	0.000883065	1	promoters with 1 or 2 regulatory inputs
ptsG	b1101	0.00287997	5	promoters with 3 or more regulatory inputs
purM	b2499	0.00195251	2	promoters with 1 or 2 regulatory inputs
purP	b3714	0.00142954	0	promoters without known regulatory inputs
purT	b1849	0.00249418	0	promoters without known regulatory inputs
puuA	b1297	0.00787396	3	promoters with 3 or more regulatory inputs
puuD	b1298	0.00337728	3	promoters with 3 or more regulatory inputs
pykF	b1676	0.0027471	1	promoters with 1 or 2 regulatory inputs
pyrB	b4245	0.0335622	0	promoters without known regulatory inputs
pyrC	b1062	0.00318296	2	promoters with 1 or 2 regulatory inputs
pyrG	b2780	0.000224643	1	promoters with 1 or 2 regulatory inputs
pyrH	b0171	0.000830082	0	promoters without known regulatory inputs
queD	b2765	0.00195408	0	promoters without known regulatory inputs
queE	b2777	0.0160357	0	promoters without known regulatory inputs
queF	b2794	0.000243486	0	promoters without known regulatory inputs
racC	b1351	0.00140546	0	promoters without known regulatory inputs
rapA	b0059	2.73188e-05	0	promoters without known regulatory inputs
rarA	b0892	0.000592304	1	promoters with 1 or 2 regulatory inputs
ratA	b2619	0.00383289	0	promoters without known regulatory inputs
rbsD	b3748	0.0352409	2	promoters with 1 or 2 regulatory inputs
rcnR	b2105	8.35182e-05	1	promoters with 1 or 2 regulatory inputs
rcsA	b1951	0.344607	3	promoters with 3 or more regulatory inputs
rcsC	b2218	0.00106403	0	promoters without known regulatory inputs
rcsF	b0196	0.00271155	0	promoters without known regulatory inputs
rdoA	b3859	0.00121023	1	promoters with 1 or 2 regulatory inputs
recA	b2699	0.00499018	1	promoters with 1 or 2 regulatory inputs
rfaD	b3619	0.0222016	0	promoters without known regulatory inputs
rfaH	b3842	0.00470475	0	promoters without known regulatory inputs
rfaQ	b3632	0.000198356	2	promoters with 1 or 2 regulatory inputs
rfaZ	b3624	0.000987865	2	promoters with 1 or 2 regulatory inputs
rfbA	b2039	0.000195023	0	promoters without known regulatory inputs
rfbB	b2041	0.00126213	0	promoters without known regulatory inputs
rfe	b3784	1.87777e-05	1	promoters with 1 or 2 regulatory inputs
rhlB	b3780	0.00157327	0	promoters without known regulatory inputs
rhlE	b0797	0.000561006	0	promoters without known regulatory inputs
rhsD	b0497	0.00274243	0	promoters without known regulatory inputs
rhtB	b3824	0.00156562	0	promoters without known regulatory inputs
ribA	b1277	0.000286563	1	promoters with 1 or 2 regulatory inputs
ribB	b3041	0.000277195	0	promoters without known regulatory inputs
ribC	b1662	0.000196856	0	promoters without known regulatory inputs
rihA	b0651	NA	0	promoters without known regulatory inputs
rimJ	b1066	0.000419794	0	promoters without known regulatory inputs
rimL	b1427	0.00190283	0	promoters without known regulatory inputs
rimO	b0835	0.0054496	0	promoters without known regulatory inputs
rimP	b3170	0.000221828	3	promoters with 3 or more regulatory inputs
rlmE	b3179	0.00205786	0	promoters without known regulatory inputs
rlmN	b2517	0.000293472	0	promoters without known regulatory inputs
rluB	b1269	0.00208178	0	promoters without known regulatory inputs
rluC	b1086	0.00111039	0	promoters without known regulatory inputs
rluD	b2594	0.00343269	0	promoters without known regulatory inputs
rluE	b1135	0.0036914	0	promoters without known regulatory inputs
rmf	b0953	0.000760254	1	promoters with 1 or 2 regulatory inputs
rmuC	b3832	0.00201367	0	promoters without known regulatory inputs
rnd	b1804	0.00117542	0	promoters without known regulatory inputs
rnhA	b0214	0.000160592	0	promoters without known regulatory inputs
rnk	b0610	0.00350072	0	promoters without known regulatory inputs
rnlA	b2630	8.48169e-06	1	promoters with 1 or 2 regulatory inputs
rnt	b1652	0.000482627	0	promoters without known regulatory inputs
rob	b4396	0.00400345	3	promoters with 3 or more regulatory inputs
rodZ	b2516	0.00125941	0	promoters without known regulatory inputs
rof	b0189	0.00160619	1	promoters with 1 or 2 regulatory inputs
rph	b3643	0.00112426	0	promoters without known regulatory inputs
rpiA	b2914	0.0081907	0	promoters without known regulatory inputs
rpiB	b4090	0.0055285	1	promoters with 1 or 2 regulatory inputs
rpiR	b4089	0.00341811	1	promoters with 1 or 2 regulatory inputs
rplL	b3986	0.00129507	0	promoters without known regulatory inputs
rplN	b3310	0.000553344	0	promoters without known regulatory inputs
rplY	b2185	NA	0	promoters without known regulatory inputs
rpmB	b3637	0.000260682	0	promoters without known regulatory inputs
rpmE	b3936	0.00839453	0	promoters without known regulatory inputs
rpoE	b2573	0.00405814	6	promoters with 3 or more regulatory inputs
rpoH	b3461	0.00215129	5	promoters with 3 or more regulatory inputs
rppH	b2830	0.000714911	0	promoters without known regulatory inputs
rpsA	b0911	0.00185072	1	promoters with 1 or 2 regulatory inputs
rpsB	b0169	0.0010082	0	promoters without known regulatory inputs
rpsG	b3341	NA	0	promoters without known regulatory inputs
rpsJ	b3321	0.000449058	2	promoters with 1 or 2 regulatory inputs
rpsL	b3342	0.00106929	0	promoters without known regulatory inputs
rpsM	b3298	0.000626218	0	promoters without known regulatory inputs
rpsO	b3165	0.0054474	3	promoters with 3 or more regulatory inputs
rpsP	b2609	0.000420767	1	promoters with 1 or 2 regulatory inputs
rpsT	b0023	0.00107339	0	promoters without known regulatory inputs
rpsU	b3065	0.000696117	1	promoters with 1 or 2 regulatory inputs
rraA	b3929	0.0013515	0	promoters without known regulatory inputs
rrlD	b3275	NA	3	promoters with 3 or more regulatory inputs
rrsA	b3851	0.000411531	2	promoters with 1 or 2 regulatory inputs
rrsB	b3968	0.00160546	3	promoters with 3 or more regulatory inputs
rrsD	b3278	0.000898504	3	promoters with 3 or more regulatory inputs
rrsH	b0201	0.000707007	3	promoters with 3 or more regulatory inputs
rsd	b3995	0.00123674	0	promoters without known regulatory inputs
rseP	b0176	NA	0	promoters without known regulatory inputs
rsfS	b0637	0.00341759	0	promoters without known regulatory inputs
rsmF	b1835	NA	0	promoters without known regulatory inputs
rssA	b1234	0.00155629	0	promoters without known regulatory inputs
rssB	b1235	0.0210094	0	promoters without known regulatory inputs
rstA	b1608	0.00187777	1	promoters with 1 or 2 regulatory inputs
rsuA	b2183	0.000462764	0	promoters without known regulatory inputs
rsxA	b1627	0.0088255	0	promoters without known regulatory inputs
rutR	b1013	1.93963e-05	1	promoters with 1 or 2 regulatory inputs
sanA	b2144	0.000429842	0	promoters without known regulatory inputs
sapA	b1294	NA	0	promoters without known regulatory inputs
sbcB	b2011	NA	0	promoters without known regulatory inputs
sbmC	b2009	0.0767226	2	promoters with 1 or 2 regulatory inputs
sdaA	b1814	0.00231668	1	promoters with 1 or 2 regulatory inputs
sdhC	b0721	0.0295931	4	promoters with 3 or more regulatory inputs
secB	b3609	NA	1	promoters with 1 or 2 regulatory inputs
secE	b3981	0.000342116	0	promoters without known regulatory inputs
secM	b0097	0.00116299	0	promoters without known regulatory inputs
selD	b1764	0.00169352	0	promoters without known regulatory inputs
seqA	b0687	0.000551864	1	promoters with 1 or 2 regulatory inputs
serA	b2913	0.000496926	3	promoters with 3 or more regulatory inputs
serB	b4388	3.43362e-05	0	promoters without known regulatory inputs
serC	b0907	0.000105247	2	promoters with 1 or 2 regulatory inputs
serU	b1975	0.000569412	0	promoters without known regulatory inputs
serW	b0883	0.00675735	0	promoters without known regulatory inputs
serX	b1032	0.0285255	1	promoters with 1 or 2 regulatory inputs
setA	b0070	0.000291652	2	promoters with 1 or 2 regulatory inputs
sgrR	b0069	0.000106975	1	promoters with 1 or 2 regulatory inputs
skp	b0178	0.000237036	2	promoters with 1 or 2 regulatory inputs
slp	b3506	0.0240088	6	promoters with 3 or more regulatory inputs
slt	b4392	0.000708647	1	promoters with 1 or 2 regulatory inputs
slyA	b1642	0.00173945	0	promoters without known regulatory inputs
slyB	b1641	0.00121494	1	promoters with 1 or 2 regulatory inputs
slyD	b3349	0.00120548	0	promoters without known regulatory inputs
slyX	b3348	0.00364248	0	promoters without known regulatory inputs
smf	b4473	NA	0	promoters without known regulatory inputs
smpB	b2620	0.000713711	0	promoters without known regulatory inputs
smtA	b0921	0.000301379	1	promoters with 1 or 2 regulatory inputs
sodA	b3908	0.00441105	8	promoters with 3 or more regulatory inputs
sodB	b1656	0.000374959	3	promoters with 3 or more regulatory inputs
sodC	b1646	0.00403678	0	promoters without known regulatory inputs
sohB	b1272	0.000428114	1	promoters with 1 or 2 regulatory inputs
solA	b1059	0.000420953	0	promoters without known regulatory inputs
soxR	b4063	0.000510179	4	promoters with 3 or more regulatory inputs
soxS	b4062	NA	5	promoters with 3 or more regulatory inputs
speB	b2937	NA	1	promoters with 1 or 2 regulatory inputs
speC	b2965	9.61993e-05	1	promoters with 1 or 2 regulatory inputs
speE	b0121	0.0013429	0	promoters without known regulatory inputs
sppA	b1766	9.22474e-05	0	promoters without known regulatory inputs
spr	b2175	0.000150803	0	promoters without known regulatory inputs
srlA	b2702	0.00374052	4	promoters with 3 or more regulatory inputs
srlR	b2707	0.000546112	4	promoters with 3 or more regulatory inputs
srmB	b2576	0.00361144	0	promoters without known regulatory inputs
ssb	b4059	0.000196384	2	promoters with 1 or 2 regulatory inputs
sspA	b3229	0.00109335	0	promoters without known regulatory inputs
sstT	b3089	0.000772901	0	promoters without known regulatory inputs
sthA	b3962	0.00904662	0	promoters without known regulatory inputs
stpA	b2669	0.00200698	3	promoters with 3 or more regulatory inputs
sulA	b0958	0.0236986	2	promoters with 1 or 2 regulatory inputs
sxy	b0959	0.000699205	1	promoters with 1 or 2 regulatory inputs
syd	b2793	0.000424111	0	promoters without known regulatory inputs
symE	b4347	NA	1	promoters with 1 or 2 regulatory inputs
talA	b2464	0.0295614	1	promoters with 1 or 2 regulatory inputs
talB	b0008	0.000646397	0	promoters without known regulatory inputs
tam	b1519	0.001167	2	promoters with 1 or 2 regulatory inputs
tar	b1886	NA	1	promoters with 1 or 2 regulatory inputs
tatE	b0627	0.000214312	0	promoters without known regulatory inputs
tdcB	b3117	NA	5	promoters with 3 or more regulatory inputs
tesB	b0452	0.0024476	0	promoters without known regulatory inputs
tfaX	b0563	0.000131913	0	promoters without known regulatory inputs
thiC	b3994	0.00424198	0	promoters without known regulatory inputs
thiI	b0423	6.87044e-05	0	promoters without known regulatory inputs
thiM	b2104	0.000384997	0	promoters without known regulatory inputs
thrU	b3976	0.00165126	1	promoters with 1 or 2 regulatory inputs
tig	b0436	0.000592241	0	promoters without known regulatory inputs
tnaC	b3707	0.0290369	2	promoters with 1 or 2 regulatory inputs
tolA	b0739	0.00140421	0	promoters without known regulatory inputs
tolB	b0740	0.00389539	0	promoters without known regulatory inputs
tolC	b3035	0.00168415	4	promoters with 3 or more regulatory inputs
tonB	b1252	0.000889744	1	promoters with 1 or 2 regulatory inputs
torR	b0995	0.00011025	1	promoters with 1 or 2 regulatory inputs
torS	b0993	0.000316894	0	promoters without known regulatory inputs
tpiA	b3919	0.0223453	1	promoters with 1 or 2 regulatory inputs
treB	b4240	0.0172187	3	promoters with 3 or more regulatory inputs
trkA	b3290	0.00202141	0	promoters without known regulatory inputs
trmA	b3965	0.00166791	1	promoters with 1 or 2 regulatory inputs
trmI	b2960	0.00165524	0	promoters without known regulatory inputs
trmL	b3606	0.00354868	0	promoters without known regulatory inputs
trpL	b1265	0.00113116	1	promoters with 1 or 2 regulatory inputs
trpR	b4393	0.000236789	1	promoters with 1 or 2 regulatory inputs
trxA	b3781	0.00066094	1	promoters with 1 or 2 regulatory inputs
trxC	b2582	2.7254e-05	1	promoters with 1 or 2 regulatory inputs
tsaB	b1807	0.0033215	0	promoters without known regulatory inputs
tufA	b3339	0.00052303	0	promoters without known regulatory inputs
tyrB	b4054	3.89891e-06	1	promoters with 1 or 2 regulatory inputs
tyrP	b1907	0.0012278	3	promoters with 3 or more regulatory inputs
tyrS	b1637	0.000257488	0	promoters without known regulatory inputs
ubiE	b3833	0.000875419	0	promoters without known regulatory inputs
ubiF	b0662	NA	0	promoters without known regulatory inputs
ubiG	b2232	0.000440495	1	promoters with 1 or 2 regulatory inputs
ubiX	b2311	0.000421338	1	promoters with 1 or 2 regulatory inputs
ucpA	b2426	4.8257e-05	0	promoters without known regulatory inputs
udk	b2066	0.00154327	0	promoters without known regulatory inputs
udp	b3831	0.0257696	2	promoters with 1 or 2 regulatory inputs
ugd	b2028	0.140275	0	promoters without known regulatory inputs
ugpB	b3453	0.0144764	2	promoters with 1 or 2 regulatory inputs
uhpA	b3669	8.93371e-05	1	promoters with 1 or 2 regulatory inputs
uidA	b1617	NA	3	promoters with 3 or more regulatory inputs
ulaR	b4191	0.000537343	0	promoters without known regulatory inputs
ung	b2580	5.29153e-05	1	promoters with 1 or 2 regulatory inputs
upp	b2498	0.012246	1	promoters with 1 or 2 regulatory inputs
ushA	b0480	0.0028364	0	promoters without known regulatory inputs
uspA	b3495	0.000741431	2	promoters with 1 or 2 regulatory inputs
uspB	b3494	0.00133054	1	promoters with 1 or 2 regulatory inputs
uspE	b1333	0.00385004	1	promoters with 1 or 2 regulatory inputs
uspF	b1376	0.0124734	0	promoters without known regulatory inputs
uspG	b0607	0.00740107	0	promoters without known regulatory inputs
uvrA	b4058	0.00187026	2	promoters with 1 or 2 regulatory inputs
uvrD	b3813	0.00044587	1	promoters with 1 or 2 regulatory inputs
uvrY	b1914	0.000555612	1	promoters with 1 or 2 regulatory inputs
uxaC	b3092	0.105873	3	promoters with 3 or more regulatory inputs
uxuA	b4322	0.00836871	4	promoters with 3 or more regulatory inputs
uxuR	b4324	0.00350065	3	promoters with 3 or more regulatory inputs
valV	b1665	0.00416606	0	promoters without known regulatory inputs
waaA	b3633	0.00119732	0	promoters without known regulatory inputs
wrbA	b1004	0.00393724	1	promoters with 1 or 2 regulatory inputs
xseA	b2509	0.00365508	2	promoters with 1 or 2 regulatory inputs
xseB	b0422	0.000483757	0	promoters without known regulatory inputs
xthA	b1749	0.000411315	0	promoters without known regulatory inputs
yaaA	b0006	NA	0	promoters without known regulatory inputs
yaaH	b0010	0.00152883	0	promoters without known regulatory inputs
yaaJ	b0007	NA	0	promoters without known regulatory inputs
yacG	b0101	0.000522267	0	promoters without known regulatory inputs
yacL	b0119	0.00117738	0	promoters without known regulatory inputs
yadC	b0135	0.0011678	0	promoters without known regulatory inputs
yaeH	b0163	0.000406409	0	promoters without known regulatory inputs
yaeQ	b0190	8.55101e-05	1	promoters with 1 or 2 regulatory inputs
yafC	b0208	0.000829801	0	promoters without known regulatory inputs
yafD	b0209	0.000572594	0	promoters without known regulatory inputs
yafK	b0224	0.000159853	0	promoters without known regulatory inputs
yafL	b0227	0.000563917	0	promoters without known regulatory inputs
yafS	b0213	7.34423e-05	0	promoters without known regulatory inputs
yafV	b0219	0.0027628	0	promoters without known regulatory inputs
yafZ	b0252	NA	0	promoters without known regulatory inputs
yagB	b0266	0.000383861	0	promoters without known regulatory inputs
yagE	b0268	NA	0	promoters without known regulatory inputs
yagI	b0272	6.5952e-05	0	promoters without known regulatory inputs
yagU	b0287	0.00117807	0	promoters without known regulatory inputs
yahB	b0316	0.000818143	0	promoters without known regulatory inputs
yahD	b0318	NA	0	promoters without known regulatory inputs
yahK	b0325	NA	0	promoters without known regulatory inputs
yahM	b0327	0.00958329	0	promoters without known regulatory inputs
yahO	b0329	0.0117356	0	promoters without known regulatory inputs
yaiA	b0389	0.00048549	2	promoters with 1 or 2 regulatory inputs
yaiE	b0391	0.00243936	0	promoters without known regulatory inputs
yaiP	b0363	0.00241783	0	promoters without known regulatory inputs
yaiW	b0378	0.000676261	1	promoters with 1 or 2 regulatory inputs
yaiY	b0379	NA	0	promoters without known regulatory inputs
yajC	b0407	1.12415e-05	0	promoters without known regulatory inputs
yajG	b0434	1.83468e-05	0	promoters without known regulatory inputs
yajO	b0419	0.00297245	0	promoters without known regulatory inputs
yajR	b0427	0.0187813	0	promoters without known regulatory inputs
ybaA	b0456	0.0449324	0	promoters without known regulatory inputs
ybaL	b0478	0.000451193	0	promoters without known regulatory inputs
ybaN	b0468	0.00136284	0	promoters without known regulatory inputs
ybaP	b0482	0.000595254	0	promoters without known regulatory inputs
ybaQ	b0483	1.64255e-05	0	promoters without known regulatory inputs
ybaY	b0453	0.000987236	0	promoters without known regulatory inputs
ybcW	b0559	0.00235845	0	promoters without known regulatory inputs
ybcY	b0562	0.000192115	0	promoters without known regulatory inputs
ybdH	b0599	NA	0	promoters without known regulatory inputs
ybdL	b0600	0.000120042	0	promoters without known regulatory inputs
ybeL	b0643	0.00068061	0	promoters without known regulatory inputs
ybeZ	b0660	0.000685529	0	promoters without known regulatory inputs
ybfE	b0685	0.00699087	1	promoters with 1 or 2 regulatory inputs
ybgA	b0707	0.000724613	1	promoters with 1 or 2 regulatory inputs
ybgC	b0736	0.000333358	0	promoters without known regulatory inputs
ybgI	b0710	0.00213131	0	promoters without known regulatory inputs
ybgS	b0753	NA	0	promoters without known regulatory inputs
ybhA	b0766	0.0626286	0	promoters without known regulatory inputs
ybhC	b0772	6.79839e-05	0	promoters without known regulatory inputs
ybhK	b0780	0.000101896	0	promoters without known regulatory inputs
ybhL	b0786	0.000489638	1	promoters with 1 or 2 regulatory inputs
ybhQ	b0791	7.10394e-05	0	promoters without known regulatory inputs
ybiH	b0796	0.00254763	1	promoters with 1 or 2 regulatory inputs
ybiJ	b0802	NA	0	promoters without known regulatory inputs
ybiS	b0819	0.00156728	2	promoters with 1 or 2 regulatory inputs
ybiU	b0821	NA	0	promoters without known regulatory inputs
ybiV	b0822	0.00202888	0	promoters without known regulatory inputs
ybjC	b0850	0.0016402	4	promoters with 3 or more regulatory inputs
ybjE	b0874	0.000296506	1	promoters with 1 or 2 regulatory inputs
ybjG	b0841	0.000710799	1	promoters with 1 or 2 regulatory inputs
ybjJ	b0845	5.37912e-05	0	promoters without known regulatory inputs
ybjL	b0847	0.00259222	0	promoters without known regulatory inputs
ybjM	b0848	0.00107162	0	promoters without known regulatory inputs
ybjN	b0853	0.00106898	4	promoters with 3 or more regulatory inputs
ybjP	b0865	0.000903764	0	promoters without known regulatory inputs
ybjQ	b0866	0.000821888	0	promoters without known regulatory inputs
ybjS	b0868	0.00112556	0	promoters without known regulatory inputs
ycaC	b0897	0.00141881	0	promoters without known regulatory inputs
ycaD	b0898	0.000448066	0	promoters without known regulatory inputs
ycaK	b0901	3.88254e-05	0	promoters without known regulatory inputs
ycaN	b0900	0.000198326	0	promoters without known regulatory inputs
ycaO	b0905	0.000451395	0	promoters without known regulatory inputs
ycaP	b0906	0.00104906	0	promoters without known regulatory inputs
ycbB	b0925	0.000653083	1	promoters with 1 or 2 regulatory inputs
ycbK	b0926	0.000530017	0	promoters without known regulatory inputs
ycbZ	b0955	0.000700607	0	promoters without known regulatory inputs
yccA	b0970	0.00034183	1	promoters with 1 or 2 regulatory inputs
yccF	b0961	1.51607e-05	0	promoters without known regulatory inputs
ycdZ	b1036	0.0326659	2	promoters with 1 or 2 regulatory inputs
yceF	b1087	0.000352185	0	promoters without known regulatory inputs
ycfD	b1128	0.00190913	0	promoters without known regulatory inputs
ycfJ	b1110	NA	0	promoters without known regulatory inputs
ycfQ	b1111	9.75948e-05	1	promoters with 1 or 2 regulatory inputs
ycfS	b1113	0.0035284	1	promoters with 1 or 2 regulatory inputs
ycgJ	b1177	0.00141818	0	promoters without known regulatory inputs
ycgL	b1179	0.000964794	0	promoters without known regulatory inputs
ycgM	b1180	NA	0	promoters without known regulatory inputs
ycgN	b1181	0.00070818	0	promoters without known regulatory inputs
ycgR	b1194	0.00193879	1	promoters with 1 or 2 regulatory inputs
ycgX	b1161	5.9013e-05	0	promoters without known regulatory inputs
ychF	b1203	0.000578551	1	promoters with 1 or 2 regulatory inputs
ychH	b1205	0.0112604	1	promoters with 1 or 2 regulatory inputs
ychJ	b1233	0.000242251	0	promoters without known regulatory inputs
yciA	b1253	0.000861161	0	promoters without known regulatory inputs
yciG	b1259	0.242641	2	promoters with 1 or 2 regulatory inputs
yciI	b1251	0.000113389	0	promoters without known regulatory inputs
yciK	b1271	0.000137606	0	promoters without known regulatory inputs
yciS	b1279	0.000406037	0	promoters without known regulatory inputs
yciT	b1284	0.000143294	0	promoters without known regulatory inputs
ycjG	b1325	NA	1	promoters with 1 or 2 regulatory inputs
ycjM	b1309	0.00087201	0	promoters without known regulatory inputs
ycjX	b1321	0.00295743	1	promoters with 1 or 2 regulatory inputs
ycjZ	b1328	0.000302219	0	promoters without known regulatory inputs
ydaQ	b1346	0.000132669	0	promoters without known regulatory inputs
ydbC	b1406	NA	0	promoters without known regulatory inputs
ydbD	b1407	0.000329335	1	promoters with 1 or 2 regulatory inputs
ydbH	b1381	NA	0	promoters without known regulatory inputs
ydcA	b1419	0.00145039	0	promoters without known regulatory inputs
ydcF	b1414	0.000392345	0	promoters without known regulatory inputs
ydcK	b1428	0.0036326	0	promoters without known regulatory inputs
ydcL	b1431	0.00345249	0	promoters without known regulatory inputs
ydcR	b1439	0.000106034	0	promoters without known regulatory inputs
ydcS	b1440	0.00489016	1	promoters with 1 or 2 regulatory inputs
ydcX	b1445	0.0044895	0	promoters without known regulatory inputs
yddA	b1496	0.00204406	0	promoters without known regulatory inputs
yddE	b1464	0.0013563	0	promoters without known regulatory inputs
yddH	b1462	NA	0	promoters without known regulatory inputs
yddM	b1477	0.00225793	0	promoters without known regulatory inputs
yddW	b1491	0.000104379	0	promoters without known regulatory inputs
ydeI	b1536	NA	1	promoters with 1 or 2 regulatory inputs
ydeJ	b1537	0.00202505	1	promoters with 1 or 2 regulatory inputs
ydeO	b1499	0.00209836	5	promoters with 3 or more regulatory inputs
ydeP	b1501	NA	8	promoters with 3 or more regulatory inputs
ydeQ	b1502	NA	0	promoters without known regulatory inputs
ydfA	b1571	0.00357145	0	promoters without known regulatory inputs
ydfH	b1540	0.00156701	1	promoters with 1 or 2 regulatory inputs
ydfZ	b1541	8.51452e-05	0	promoters without known regulatory inputs
ydgA	b1614	0.000341144	0	promoters without known regulatory inputs
ydgC	b1607	1.04334e-05	0	promoters without known regulatory inputs
ydgD	b1598	0.0013204	0	promoters without known regulatory inputs
ydgH	b1604	0.00123289	0	promoters without known regulatory inputs
ydgI	b1605	0.000989637	0	promoters without known regulatory inputs
ydgK	b1626	0.00019152	0	promoters without known regulatory inputs
ydhO	b1655	0.000396353	1	promoters with 1 or 2 regulatory inputs
ydhQ	b1664	0.00314464	0	promoters without known regulatory inputs
ydhS	b1668	0.000853579	0	promoters without known regulatory inputs
ydhZ	b1675	NA	0	promoters without known regulatory inputs
ydiM	b1690	8.20245e-05	0	promoters without known regulatory inputs
ydiP	b1696	NA	0	promoters without known regulatory inputs
ydiU	b1706	0.00205635	1	promoters with 1 or 2 regulatory inputs
ydiY	b1722	3.72837e-05	0	promoters without known regulatory inputs
ydjA	b1765	0.00243723	0	promoters without known regulatory inputs
ydjF	b1770	0.000683374	0	promoters without known regulatory inputs
ydjN	b1729	0.000137774	1	promoters with 1 or 2 regulatory inputs
yeaE	b1781	NA	1	promoters with 1 or 2 regulatory inputs
yeaH	b1784	0.000537905	1	promoters with 1 or 2 regulatory inputs
yeaM	b1790	0.00047445	1	promoters with 1 or 2 regulatory inputs
yebE	b1846	0.000585755	1	promoters with 1 or 2 regulatory inputs
yebG	b1848	0.000533286	1	promoters with 1 or 2 regulatory inputs
yebO	b1825	0.00573371	0	promoters without known regulatory inputs
yecH	b1906	0.00800012	0	promoters without known regulatory inputs
yecM	b1875	0.000102625	0	promoters without known regulatory inputs
yedP	b1955	0.00778145	0	promoters without known regulatory inputs
yedQ	b1956	0.00100849	0	promoters without known regulatory inputs
yedW	b1969	0.000510722	0	promoters without known regulatory inputs
yedY	b1971	NA	0	promoters without known regulatory inputs
yeeA	b2008	0.00111671	0	promoters without known regulatory inputs
yeeE	b2013	0.000126369	0	promoters without known regulatory inputs
yeeL	b4497	0.00135872	0	promoters without known regulatory inputs
yeeX	b2007	0.000390742	0	promoters without known regulatory inputs
yegE	b2067	0.00058068	0	promoters without known regulatory inputs
yegP	b2080	0.00285154	0	promoters without known regulatory inputs
yegT	b2098	NA	0	promoters without known regulatory inputs
yegW	b2101	2.68185e-05	0	promoters without known regulatory inputs
yehS	b2124	0.00079211	0	promoters without known regulatory inputs
yeiE	b2157	0.00691492	0	promoters without known regulatory inputs
yeiG	b2154	0.000900028	0	promoters without known regulatory inputs
yejA	b2177	0.00198112	0	promoters without known regulatory inputs
yejG	b2181	0.00307844	0	promoters without known regulatory inputs
yejK	b2186	0.00254143	0	promoters without known regulatory inputs
yejL	b2187	0.000202639	0	promoters without known regulatory inputs
yfaY	b2249	0.000661923	0	promoters without known regulatory inputs
yfbM	b2272	0.0107078	0	promoters without known regulatory inputs
yfbU	b2294	0.000405274	0	promoters without known regulatory inputs
yfbV	b2295	0.00122059	0	promoters without known regulatory inputs
yfcD	b2299	0.000379309	0	promoters without known regulatory inputs
yfcE	b2300	0.000242407	0	promoters without known regulatory inputs
yfcG	b2302	0.00197518	0	promoters without known regulatory inputs
yfdV	b2372	0.00309604	1	promoters with 1 or 2 regulatory inputs
yfeA	b2395	0.00124538	0	promoters without known regulatory inputs
yfeC	b2398	0.000219232	0	promoters without known regulatory inputs
yfeY	b2432	9.98728e-05	0	promoters without known regulatory inputs
yffS	b2450	NA	0	promoters without known regulatory inputs
yfgH	b2505	0.00433458	0	promoters without known regulatory inputs
yfhM	b2520	0.00142207	0	promoters without known regulatory inputs
yfhR	b2534	0.000695068	0	promoters without known regulatory inputs
yfiC	b2575	NA	0	promoters without known regulatory inputs
yfiE	b2577	0.000817325	0	promoters without known regulatory inputs
yfiF	b2581	0.00199366	0	promoters without known regulatory inputs
yfjL	b2628	NA	0	promoters without known regulatory inputs
ygaQ	b4462	NA	0	promoters without known regulatory inputs
ygaV	b2667	0.0120726	0	promoters without known regulatory inputs
ygaZ	b2682	0.000610337	0	promoters without known regulatory inputs
ygbI	b2735	0.000299551	0	promoters without known regulatory inputs
ygbJ	b2736	0.151455	1	promoters with 1 or 2 regulatory inputs
ygdQ	b2832	0.000287597	0	promoters without known regulatory inputs
ygdR	b2833	0.00102299	0	promoters without known regulatory inputs
ygeA	b2840	0.000196491	2	promoters with 1 or 2 regulatory inputs
ygeF	b2850	NA	0	promoters without known regulatory inputs
ygeI	b2853	0.00785947	0	promoters without known regulatory inputs
ygeR	b2865	0.000414957	0	promoters without known regulatory inputs
ygfI	b2921	0.000948457	0	promoters without known regulatory inputs
yggD	b2929	0.000674403	0	promoters without known regulatory inputs
yggE	b2922	0.000441069	0	promoters without known regulatory inputs
yggM	b2956	0.000656074	0	promoters without known regulatory inputs
yghJ	b4466	0.000889522	0	promoters without known regulatory inputs
yghU	b2989	0.00227448	0	promoters without known regulatory inputs
ygiF	b3054	0.000287218	0	promoters without known regulatory inputs
ygiM	b3055	0.00280998	0	promoters without known regulatory inputs
ygiQ	b4469	0.00939156	0	promoters without known regulatory inputs
ygiW	b3024	NA	0	promoters without known regulatory inputs
ygjH	b3074	0.0700204	0	promoters without known regulatory inputs
ygjR	b3087	0.00591944	0	promoters without known regulatory inputs
yhaH	b3103	0.00345578	0	promoters without known regulatory inputs
yhaJ	b3105	0.000263031	0	promoters without known regulatory inputs
yhbO	b3153	0.00235463	0	promoters without known regulatory inputs
yhbP	b3154	1.79524e-05	0	promoters without known regulatory inputs
yhbQ	b3155	0.000286845	0	promoters without known regulatory inputs
yhbT	b3157	0.000338939	1	promoters with 1 or 2 regulatory inputs
yhbW	b3160	NA	0	promoters without known regulatory inputs
yhbX	b3173	0.00235283	0	promoters without known regulatory inputs
yhcB	b3233	0.000139228	0	promoters without known regulatory inputs
yhcF	b3219	0.0423103	0	promoters without known regulatory inputs
yhcM	b3232	0.000107091	0	promoters without known regulatory inputs
yhcO	b3239	0.00364251	0	promoters without known regulatory inputs
yhdN	b3293	0.00516304	0	promoters without known regulatory inputs
yheO	b3346	0.000567559	0	promoters without known regulatory inputs
yheS	b3352	0.00209215	0	promoters without known regulatory inputs
yhfA	b3356	0.00105267	1	promoters with 1 or 2 regulatory inputs
yhfG	b3362	0.00469567	0	promoters without known regulatory inputs
yhfK	b3358	0.000223563	0	promoters without known regulatory inputs
yhfZ	b3383	NA	0	promoters without known regulatory inputs
yhgE	b3402	NA	0	promoters without known regulatory inputs
yhgF	b3407	0.000958609	0	promoters without known regulatory inputs
yhgN	b3434	NA	0	promoters without known regulatory inputs
yhhM	b3467	0.000131032	0	promoters without known regulatory inputs
yhhN	b3468	0.00015031	0	promoters without known regulatory inputs
yhhQ	b3471	0.000570307	0	promoters without known regulatory inputs
yhhT	b3474	0.00359476	0	promoters without known regulatory inputs
yhiD	b3508	0.000358944	10	promoters with 3 or more regulatory inputs
yhiI	b3487	0.000113911	0	promoters without known regulatory inputs
yhiJ	b3488	0.000126181	0	promoters without known regulatory inputs
yhjA	b3518	NA	2	promoters with 1 or 2 regulatory inputs
yhjG	b3524	3.25386e-05	0	promoters without known regulatory inputs
yhjJ	b3527	0.001469	0	promoters without known regulatory inputs
yhjK	b3529	0.00040009	0	promoters without known regulatory inputs
yhjR	b3535	0.00269684	0	promoters without known regulatory inputs
yhjX	b3547	0.000401591	1	promoters with 1 or 2 regulatory inputs
yhjY	b3548	0.01987	0	promoters without known regulatory inputs
yiaF	b3554	0.000984239	0	promoters without known regulatory inputs
yiaG	b3555	0.00709803	0	promoters without known regulatory inputs
yiaJ	b3574	0.00197873	3	promoters with 3 or more regulatory inputs
yibB	b3618	0.000556407	0	promoters without known regulatory inputs
yibL	b3602	0.000509033	0	promoters without known regulatory inputs
yicC	b3644	0.00155391	0	promoters without known regulatory inputs
yidC	b3705	0.000359733	0	promoters without known regulatory inputs
yidH	b3676	0.000776175	0	promoters without known regulatory inputs
yifE	b3764	0.000420648	0	promoters without known regulatory inputs
yigI	b3820	7.00246e-05	0	promoters without known regulatory inputs
yihD	b3858	0.00106733	0	promoters without known regulatory inputs
yihG	b3862	0.00309238	0	promoters without known regulatory inputs
yihU	b3882	0.0164187	0	promoters without known regulatory inputs
yihX	b3885	0.0160207	0	promoters without known regulatory inputs
yiiQ	b3920	0.000155841	0	promoters without known regulatory inputs
yjbJ	b4045	0.106755	0	promoters without known regulatory inputs
yjbQ	b4056	0.000365355	0	promoters without known regulatory inputs
yjcD	b4064	0.000575836	0	promoters without known regulatory inputs
yjcE	b4065	0.000807333	0	promoters without known regulatory inputs
yjcO	b4078	0.000578154	0	promoters without known regulatory inputs
yjdI	b4126	0.00140959	0	promoters without known regulatory inputs
yjeI	b4144	0.000166113	0	promoters without known regulatory inputs
yjfI	b4181	NA	0	promoters without known regulatory inputs
yjfK	b4183	0.000341947	0	promoters without known regulatory inputs
yjhI	b4299	0.0268528	0	promoters without known regulatory inputs
yjiJ	b4332	0.00658791	0	promoters without known regulatory inputs
yjiT	b4342	NA	0	promoters without known regulatory inputs
yjiX	b4353	0.00229099	0	promoters without known regulatory inputs
yjjI	b4380	NA	0	promoters without known regulatory inputs
yjjJ	b4385	0.0034992	0	promoters without known regulatory inputs
yjjK	b4391	0.000628677	0	promoters without known regulatory inputs
yjjV	b4378	NA	0	promoters without known regulatory inputs
ykfA	b0253	0.00138091	0	promoters without known regulatory inputs
ykgD	b0305	5.96645e-05	0	promoters without known regulatory inputs
ykgI	b0303	0.0051116	1	promoters with 1 or 2 regulatory inputs
ykgJ	b0288	0.000188048	0	promoters without known regulatory inputs
ykgM	b0296	0.0121543	1	promoters with 1 or 2 regulatory inputs
ykiA	b0392	NA	1	promoters with 1 or 2 regulatory inputs
ylaB	b0457	0.00846205	0	promoters without known regulatory inputs
ylaC	b0458	0.00940514	0	promoters without known regulatory inputs
ylbG	b0502	0.000121072	0	promoters without known regulatory inputs
yliE	b0833	0.00174758	0	promoters without known regulatory inputs
yliI	b0837	0.00057661	0	promoters without known regulatory inputs
ymcE	b0991	0.00026329	0	promoters without known regulatory inputs
ymdB	b1045	2.03716e-05	0	promoters without known regulatory inputs
ymgE	b1195	0.00838086	0	promoters without known regulatory inputs
ymjA	b1295	0.000718974	0	promoters without known regulatory inputs
yncE	b1452	0.000677053	1	promoters with 1 or 2 regulatory inputs
yncG	b1454	0.00408724	0	promoters without known regulatory inputs
yneE	b1520	1.40676e-05	0	promoters without known regulatory inputs
yneF	b1522	0.000246807	0	promoters without known regulatory inputs
yneJ	b1526	0.000551276	0	promoters without known regulatory inputs
yneK	b1527	4.94143e-05	0	promoters without known regulatory inputs
ynfA	b1582	0.000149982	0	promoters without known regulatory inputs
ynfB	b1583	1.89273e-05	0	promoters without known regulatory inputs
ynfC	b1585	0.00022459	0	promoters without known regulatory inputs
ynfK	b1593	0.00191062	2	promoters with 1 or 2 regulatory inputs
ynfL	b1595	0.00321328	0	promoters without known regulatory inputs
ynfM	b1596	0.00251603	0	promoters without known regulatory inputs
yniA	b1725	0.0149635	0	promoters without known regulatory inputs
yoaA	b1808	0.000422535	0	promoters without known regulatory inputs
yoaB	b1809	0.000762307	0	promoters without known regulatory inputs
yoaE	b1816	NA	0	promoters without known regulatory inputs
yobF	b1824	0.00197381	0	promoters without known regulatory inputs
yodB	b1974	0.000284621	0	promoters without known regulatory inputs
yohC	b2135	0.0469604	0	promoters without known regulatory inputs
yohD	b2136	0.0011734	0	promoters without known regulatory inputs
yojI	b2211	0.00226256	1	promoters with 1 or 2 regulatory inputs
ypeA	b2434	0.000195256	0	promoters without known regulatory inputs
ypfJ	b2475	0.000514981	0	promoters without known regulatory inputs
yphH	b2550	0.000111453	0	promoters without known regulatory inputs
ypjD	b2611	NA	0	promoters without known regulatory inputs
yqaB	b2690	0.000282104	0	promoters without known regulatory inputs
yqaE	b2666	0.00436441	1	promoters with 1 or 2 regulatory inputs
yqeG	b2845	0.00106157	0	promoters without known regulatory inputs
yqeH	b2846	0.00116433	0	promoters without known regulatory inputs
yqeK	b2849	0.00783305	0	promoters without known regulatory inputs
yqfA	b2899	0.00242635	0	promoters without known regulatory inputs
yqiC	b3042	0.000200354	0	promoters without known regulatory inputs
yqjC	b3097	0.00144459	0	promoters without known regulatory inputs
yqjG	b3102	0.00898357	0	promoters without known regulatory inputs
yqjH	b3070	0.000205554	2	promoters with 1 or 2 regulatory inputs
yraQ	b3151	3.23845e-05	0	promoters without known regulatory inputs
yraR	b3152	0.00397133	0	promoters without known regulatory inputs
yrbG	b3196	0.000264628	0	promoters without known regulatory inputs
yrbL	b3207	0.00061687	2	promoters with 1 or 2 regulatory inputs
yrfF	b3398	0.000376555	0	promoters without known regulatory inputs
ysgA	b3830	0.00149051	1	promoters with 1 or 2 regulatory inputs
ytfF	b4210	0.0128988	0	promoters without known regulatory inputs
ytfL	b4218	0.00258768	0	promoters without known regulatory inputs
ytfQ	b4227	0.00566046	0	promoters without known regulatory inputs
ytjB	b4387	0.000205058	0	promoters without known regulatory inputs
zapB	b3928	0.00101285	0	promoters without known regulatory inputs
zapC	b0946	0.00222792	0	promoters without known regulatory inputs
zitB	b0752	0.00017379	0	promoters without known regulatory inputs
zntA	b3469	0.021046	1	promoters with 1 or 2 regulatory inputs
znuA	b1857	0.00167658	1	promoters with 1 or 2 regulatory inputs
znuC	b1858	0.00143892	1	promoters with 1 or 2 regulatory inputs
zupT	b3040	0.000440176	0	promoters without known regulatory inputs

## Sheet: Fig4D
media	FOV (%)	FOV_SE	Mode				media	FOV (%)	shuff_round
Ciprofloxacin	1.9	0.4	Randomized dataset				Ciprofloxacin	1.3603e-14	shuffle_1
Glucose	3.3	0.67	Randomized dataset				Ciprofloxacin	2.72059e-14	shuffle_10
Glycerol	2.6	0.37	Randomized dataset				Ciprofloxacin	1.22427e-13	shuffle_2
Lactose	2.4	0.49	Randomized dataset				Ciprofloxacin	8.79988	shuffle_3
NaCl	1.5	0.22	Randomized dataset				Ciprofloxacin	10.2939	shuffle_4
St.phase 16h	2.1	0.2	Randomized dataset				Ciprofloxacin	2.72059e-14	shuffle_5
St.phase 30h	3	0.48	Randomized dataset				Ciprofloxacin	0.142479	shuffle_6
Synthetic Rich	0.6	0.12	Randomized dataset				Ciprofloxacin	-1.3603e-14	shuffle_7
Ciprofloxacin	28.81	NA	Original dataset				Ciprofloxacin	2.99265e-13	shuffle_8
Glucose	27.44	NA	Original dataset				Ciprofloxacin	2.99265e-13	shuffle_9
Glycerol	9.01	NA	Original dataset				Ciprofloxacin	28.8083	no_shuffled
Lactose	16.17	NA	Original dataset				Glucose	1.93857e-13	shuffle_1
NaCl	9.31	NA	Original dataset				Glucose	0	shuffle_10
St.phase 16h	8.36	NA	Original dataset				Glucose	6.0627	shuffle_2
St.phase 30h	16.82	NA	Original dataset				Glucose	0	shuffle_3
Synthetic Rich	8.11	NA	Original dataset				Glucose	0.221895	shuffle_4
							Glucose	5.92898	shuffle_5
							Glucose	1.61547e-14	shuffle_6
							Glucose	20.9407	shuffle_7
							Glucose	0	shuffle_8
							Glucose	0	shuffle_9
							Glucose	27.4363	no_shuffled
							Glycerol	4.02725e-14	shuffle_1
							Glycerol	12.4761	shuffle_10
							Glycerol	6.04088e-14	shuffle_2
							Glycerol	3.10558	shuffle_3
							Glycerol	0.403662	shuffle_4
							Glycerol	0.7233	shuffle_5
							Glycerol	1.70289	shuffle_6
							Glycerol	2.19302	shuffle_7
							Glycerol	1.73792	shuffle_8
							Glycerol	3.98377	shuffle_9
							Glycerol	9.0097	no_shuffled
							Lactose	0	shuffle_1
							Lactose	0	shuffle_10
							Lactose	1.15808	shuffle_2
							Lactose	1.57408	shuffle_3
							Lactose	15.308	shuffle_4
							Lactose	6.40299	shuffle_5
							Lactose	1.41521e-14	shuffle_6
							Lactose	1.41521e-14	shuffle_7
							Lactose	0	shuffle_8
							Lactose	-1.41521e-14	shuffle_9
							Lactose	16.1732	no_shuffled
							NaCl	0	shuffle_1
							NaCl	3.17796	shuffle_10
							NaCl	0	shuffle_2
							NaCl	1.8606e-14	shuffle_3
							NaCl	0.2717	shuffle_4
							NaCl	3.88331	shuffle_5
							NaCl	6.19955	shuffle_6
							NaCl	0.00133474	shuffle_7
							NaCl	0	shuffle_8
							NaCl	1.2769	shuffle_9
							NaCl	9.30619	no_shuffled
							St.phase 16h	6.16896	shuffle_1
							St.phase 16h	2.96847	shuffle_10
							St.phase 16h	4.59454e-14	shuffle_2
							St.phase 16h	1.73589	shuffle_3
							St.phase 16h	1.14863e-14	shuffle_4
							St.phase 16h	-1.14863e-14	shuffle_5
							St.phase 16h	2.00744	shuffle_6
							St.phase 16h	2.47183	shuffle_7
							St.phase 16h	4.17725	shuffle_8
							St.phase 16h	1.00157	shuffle_9
							St.phase 16h	8.35957	no_shuffled
							St.phase 30h	15.2156	shuffle_1
							St.phase 30h	0	shuffle_10
							St.phase 30h	4.05084	shuffle_2
							St.phase 30h	4.46952e-14	shuffle_3
							St.phase 30h	1.3138	shuffle_4
							St.phase 30h	2.97968e-14	shuffle_5
							St.phase 30h	4.44838	shuffle_6
							St.phase 30h	5.00182	shuffle_7
							St.phase 30h	2.97968e-14	shuffle_8
							St.phase 30h	2.97968e-14	shuffle_9
							St.phase 30h	16.8173	no_shuffled
							Synthetic Rich	0	shuffle_1
							Synthetic Rich	1.99444e-14	shuffle_10
							Synthetic Rich	3.39055e-13	shuffle_2
							Synthetic Rich	1.99444e-14	shuffle_3
							Synthetic Rich	3.1954	shuffle_4
							Synthetic Rich	1.19667e-13	shuffle_5
							Synthetic Rich	0	shuffle_6
							Synthetic Rich	3.98888e-14	shuffle_7
							Synthetic Rich	0	shuffle_8
							Synthetic Rich	2.68735	shuffle_9
							Synthetic Rich	1.66886	no_shuffled

[truncated: 16 more sheets: Fig4F, Fig5A-B, Fig5C-D, FigC, FigD.A-B, FigI, FigJ, FigK, FigL, FigM.A, FigM.B, FigN, FigO, FigP, FigQ, FigR]
